# Supplementary material for: Serum metabolomic analysis reveals disorder of steroid hormone biosynthesis in patients with idiopathic inflammatory myopathy
Source: Front Immunol. 2023 Jun 12;14:1188257. doi: 10.3389/fimmu.2023.1188257 (PMC10291268; doi:10.3389/fimmu.2023.1188257)
Supplement: Supplementary file 1 [file DataSheet_1.csv]

	RN1	RN2	RN3	RN4	RN5	RN6	RN7	RN8	RN9	RN10	RN11	RN12	RN13	RN14	RN15	RN16	RN17	RN18	RN19	RN20	RN21	RN22	RN23	RN24	RN25	RN26	RN27	RN28	RN29	RN30	RN31	RN32	RN33	RN34	RN35	RN36	RN37	RN38	RN39	RN40	RN41	RN42	RN43	RN44	RN45	RN46	RN47	RN48	RN49
sample_1	8.19425624253381	31.7338529708091	33.8171558599076	24.4055667826451	4.21505956222498	6.93254553856382	4.70879021938234	9.8522755714615	11.1858512679536	16.1747501460094	17.2919975658163	17.7448289169158	18.6877586356995	2.69431580631323	3.90751438793186	24.5272020339606	22.5239167756287	23.9320015367372	16.0986167127166	4.57827035882526	7.47459399593843	6.18748527786967	41.03927847632	4.74987890794695	21.8906809194898	2.99739049295973	4.10425176049051	7.54783082404034	21.0610486509389	29.3534928579963	4.86450321003489	5.28902526280879	5.90199755365181	5.20676738643908	15.9463202150244	10.5373459799429	1.7851019590329	1.86413407008447	1.50270207462792	66.2227470935914	23.146572969508	22.0526461410344	17.806237524979	15.8318146755105	7.82386514767965	11.5885276391984	10.7364298720122	6.99972342739123	2.72296947172221
sample_2	8.8476216042031	35.3534243011202	36.1494359002042	23.3467535507155	4.59934535593908	7.93408428012565	5.93237347286683	10.2633851792195	11.9423431070949	20.4606548111017	18.797124898883	16.2297208686563	15.4278799459932	2.31486589941987	4.53906876555397	26.4201967131206	22.8483712090675	29.17647653028	17.1060048629787	4.65456597344575	7.01819309460351	5.75498723466919	38.899232387076	6.18827060704408	23.080895041837	2.67111114734832	3.71269145957674	6.86422620852147	17.9679191021825	29.3709738995516	4.66658899006293	4.78976441537011	5.49599332107158	4.74704150589089	20.4942386851071	14.6679081518025	2.5153356163689	2.65050364109039	2.20450324348135	71.4585333206448	22.5353493377103	21.3693555958995	18.9939403381458	17.3406685455096	7.93021930312327	11.7896472664078	10.3560700644487	6.74573464184664	3.10302956170026
sample_3	8.03635151064616	34.3333902392984	34.9623757242594	21.3401830692134	3.8612375110631	7.84271865547311	6.08020935014509	10.7254884787163	11.5805741096008	17.1169446186969	16.5096387486499	15.9561807212354	16.8870854337881	2.12028438753108	3.92774614506733	23.7575645854432	20.9436050390127	30.1254787154752	16.354307497271	4.61297330195137	7.8050674697441	6.23507983577864	43.2790270460026	4.81590504766365	22.4130099376723	3.06578589103438	4.84306170306186	8.78747704996562	23.867537144216	32.3006348104475	4.66417978212699	4.75340566656972	5.29464108568252	4.61253683509927	21.2969807744019	12.3746159217585	2.2077359074347	2.47281589542642	2.21145272881566	74.5134811994388	25.2633429777985	22.9337225834949	19.6232527136588	17.5219455508149	9.02389406641767	13.6065361891208	11.9121565329809	7.67542403361283	3.42749496923212
sample_5	4.57587245708373	33.3450988613938	35.3504407367724	22.1521839283507	4.31660447324268	6.17409428358623	5.19401162867872	12.6206370058442	13.5218256987951	18.6529129605045	18.1675169207626	17.0530190814328	18.2167420620773	1.71163688199967	3.06027216721083	28.0397101418554	23.8701440936154	30.9878428624399	17.4557676120756	2.86565289628362	5.09396648218029	4.38997183855853	40.3653262533516	5.58384497008069	22.0301282764126	2.73328873963231	4.9713210002832	7.16012640295426	26.1227428070578	36.384770443426	2.86843115568381	2.87469679815152	3.11303958316708	2.87983572578725	24.1246875434195	14.3580915741125	2.66284987469254	2.79470264005098	2.66722281384318	74.4254789034229	27.102717243161	24.8364799111632	20.719189260223	18.6816424697664	9.36557065185634	14.0760299078465	12.8174033286385	7.91782921872962	3.49866165762457
sample_6	6.24847174191633	41.959169374536	39.0096842290377	21.9935453014719	4.73016538793617	6.68802611094403	5.34236671465507	13.9680302362822	14.5889216738868	20.6334053523247	18.7378681554628	17.232957066095	15.5637961418044	1.84418735699787	3.64877697908239	30.5305697453024	24.0942546826262	34.5557044686912	15.1339164809228	3.20960549595808	6.41172026803857	4.40494860832799	50.1749084566955	3.77398590600109	23.6993052408203	2.80270618469785	3.77572404785896	7.69920070727807	18.3055428572736	39.2585510715411	3.84442139849332	3.4187537670887	4.53083728200571	3.8459464188579	23.5358113562028	12.9734407128796	2.83421968754591	2.92525482318539	2.31031106671392	84.0432189812556	28.7125185846536	25.099500039995	21.0229008429053	18.198856012031	9.60284128147014	14.7312104368661	11.509991179522	7.88920567997701	4.22802777978314
sample_8	4.28393268481984	42.3587668641779	38.7814106072537	19.2766546385483	3.95991935961735	4.9105869022208	4.30964467507222	13.3531226475384	15.1287742609725	23.2314919599483	18.9469404093132	15.7693994876393	16.5254393449927	1.66938988651784	2.53510856474605	28.1757241834491	19.16004392325	25.9996833203152	10.0451852274732	2.9501262055411	5.51367239637279	4.07317846268647	51.0889035457419	3.99236198916534	25.2801703447641	2.43379911543618	3.38894375121522	7.87823299318125	27.4855189818993	38.1538662506281	3.42020198129093	2.94378306978133	3.41526665158076	3.23059636573159	14.8226899075448	8.25117485843775	2.07960197269946	2.22969590123987	1.71618558685068	77.5474376302819	26.2705491416116	20.7447562966943	15.8212974064361	13.918281215932	7.34833184801579	11.4161537010253	8.77553278448306	6.03302823507403	3.46333674559845
sample_9	6.00069591824622	36.8857274041277	34.1984983669773	18.7893535403073	4.09297103269334	5.9935132562703	4.80084236531903	10.9016065907713	11.0112940570733	17.5077534002321	14.9668258705247	13.5966318833918	12.4959654955855	1.8925247962544	3.47957543235227	23.8640920858516	15.9827607787884	25.6768455090323	11.0351581902231	3.10751713330246	5.36168330562497	3.51444661021019	40.563168236181	4.88897397053747	19.2746056722806	2.58243129341526	3.3945043816871	6.0660646888626	23.8991837419559	29.5706031653281	4.42681028384456	4.12076331852255	4.65447227384804	4.09153648161702	18.1416980599893	11.3604557873126	2.37421688446778	2.46847920484695	1.81339126498007	78.1826260117533	22.2520989053004	19.6460511390927	17.2436257539766	15.2446629858855	7.44163033095179	11.596623865728	9.68332689121122	6.39769937087808	3.29984400382705
sample_10	14.6259229048245	42.640896344448	39.5618904245085	19.9810196952058	4.17030550332836	11.122553702312	6.7417746374777	11.7460833594481	11.5107295467378	16.4955106861018	14.9308301255051	13.2745564705203	14.714650446286	4.68959377878771	7.10418375163047	24.2039803034023	15.7881285653175	27.6662102682309	9.7811213797432	7.17857055335844	9.05188598197438	6.44458400971758	43.3684168479426	5.04202160437817	22.2326685499726	5.62973730842098	7.399846007633	9.09044023093073	23.3182462782318	39.6842379575612	5.80321268231569	5.63077639023173	12.9015617373812	11.2282126514665	40.0278347949484	24.3173396407837	3.77325644565143	3.25934119365415	2.5825897790387	71.8548428149624	25.0047895014349	21.1736268978186	20.6541246572112	17.0910913227089	5.5075261076551	8.28906614128907	6.68461889367826	4.14719661367512	2.53657727487454
sample_11	7.52209540742721	38.9456047847019	39.3812139600719	22.561122289452	4.11699534752197	6.37273861137329	4.92034920157359	14.1270543292523	13.486026329434	17.5945416961095	16.1117238823289	14.0721754519457	14.6521934171266	2.0607072544727	4.03626593927003	28.1830111122105	21.5668275129005	28.7294383624911	13.5114528495185	3.97123260558668	6.76451147559673	5.03869216047966	49.4433139576268	4.461140023164	22.9151918645115	3.47149476492242	3.54382785436718	6.66755899448881	19.8995396809689	33.0235849426939	5.03832438283811	4.87752335933267	5.28484227145868	4.62610004454651	20.1754361359665	10.5653688329756	2.26317058057758	2.0985718864658	1.77423755377065	78.3006587341335	23.6379772511815	21.103808571689	17.7574009567459	15.2796905962598	7.57179080554708	11.6546142010201	10.1579514105547	6.15644071426229	3.21873519322565
sample_13	6.68820531349236	32.6319706438661	33.7822368793407	17.9726390675113	3.30894736781817	6.30477274390425	4.48936710354635	8.92613249373627	9.12890379768121	14.5673877202575	13.6996214979789	11.4928760864911	11.950049791778	1.83129140661686	3.54131075825657	20.0361038677963	14.1808053989897	19.2613573809249	8.34395843957306	3.65732776677089	6.87398941498274	5.27943477003937	36.329004513781	5.1519057215325	17.0524530199998	2.43167417151141	3.29168445145523	6.78535393550847	25.3382173417749	31.2934461298109	4.14576140264176	4.14322870237194	4.83196639209178	5.04573117008133	16.4869274535049	9.25984193349132	2.09197112017238	2.11889997180465	1.85232162314116	76.7982021136229	24.2774946260459	21.4901074527359	16.8439684690062	15.2018776617169	8.61720591607908	13.188063497692	11.4312118842588	7.13886302312723	3.54822277741774
sample_14	3.67950165750796	27.8055314021026	29.2910104912613	21.0422770991177	3.84873274972863	5.0006157467193	4.72767199514868	8.52126526736469	8.81313527520667	13.4207825742752	14.1508603046979	13.1800269442632	14.0326136463569	1.24644003186729	2.10896201201194	16.9694576301834	14.6349075840429	23.2084224618745	14.3897258260148	2.17450392090181	4.00644566369516	3.42533483155761	39.5504655765779	5.18527354472634	16.3746339082971	2.0754172103359	2.62241266617468	5.44565468126786	20.7967131167697	23.7653761781507	2.26253645414337	2.41376297567802	3.32109240962165	2.99758730605646	17.5544538307039	12.0660254520015	2.2418381807121	2.39606117206633	2.06713516909761	76.4367349401187	22.3590071624108	21.0506292202113	20.0861867551351	18.3837352261244	8.80544095974729	12.8852061559609	11.9624617263503	8.04069715987259	3.03099794300997
sample_15	5.38000711963631	42.7715608611259	43.9298607766755	26.6062628681275	5.41919809029931	6.02396675100295	4.84611000066262	10.2544951355206	10.8416955985898	18.2682472303079	19.2952018379478	18.8369789303575	19.8656657385607	1.80703238594765	3.15798015782701	25.3652221201394	20.9701024319403	31.7147873052457	16.013856309296	2.8493941451071	4.78160614871995	3.72454666395459	45.9387356102412	5.42342337037069	23.151370804967	2.50074193723953	4.05078859586024	6.32785616723241	21.2838388928003	39.4029268146606	3.42955353662057	3.25145705393674	3.59531610243531	3.29975704694801	19.944777871677	11.050630068932	2.31100787637213	2.7513116800469	2.04273089660886	78.036674695794	27.512163930152	24.4969905409387	18.4419639766399	16.4555937860408	7.79017605563298	11.5542517846905	10.2177472009163	6.37342483341338	3.41880104016973
sample_16	6.44686103074601	38.075833375351	38.4854735441212	21.2762098226883	4.41325285626619	6.52447292258002	5.07371424609035	11.8735554813746	12.0859017053504	18.8526677242117	17.5651092688959	15.5428505478796	16.3454059463759	1.70141962627211	3.22987930369966	25.2170314683563	20.8763609224547	35.3914781653012	16.5132900209965	3.0235661573706	5.62033825708907	4.44958571273527	47.3817669126836	4.22809681990308	23.6252452080405	2.48747436570781	4.06731653603712	9.14071928194966	23.5311708251786	35.9051588819524	3.9034748180927	3.62519192986499	3.98652286374996	3.76609802536277	25.0860186850194	13.1598120795331	2.76963606167644	3.36906126568868	2.79032995329895	84.0200170695075	27.6706051676602	25.294203890322	21.0381958040428	18.8504715150985	9.91225707144964	15.2385770705122	12.2116367007356	7.95782577628587	4.18331494916354
sample_17	6.26244387396257	36.5479222242941	28.35691136772	11.2585429441003	2.65193709255383	4.28297004933318	4.49054071043353	9.64086606993265	8.67315173137153	14.1560918459975	11.375161096729	11.4511886581814	9.4781432481214	1.37580483254665	2.48627239099615	20.3702404756384	13.1679120695634	29.2845247538226	6.85288117335256	2.33486941374668	5.01480273457593	2.4795495910828	41.2159638512305	2.46966190688809	17.2634819072121	2.24846762460727	2.88705486359133	5.86714878091062	21.8719854448931	30.8904073113247	3.75284927797011	3.01717471604446	4.21454956400596	3.28898231157649	15.6992847373908	7.70289018700895	2.30698194144142	2.52013215252973	1.89489351400608	102.821449164316	22.8158841213061	20.1513693535287	15.8012706242696	14.0698597826438	8.4892140745732	13.613694092515	8.9978264833707	6.69479589762778	4.08268515583375
sample_19	3.09466776168399	40.6943899301519	34.7002583290659	16.0470780756019	3.58692416979668	4.49618710830452	4.44968142023742	8.51616700536446	9.02974959983865	16.0911839567444	14.18516644113	15.9514099457025	14.0254205730105	1.17696784465766	2.22064620961458	21.3268341299368	18.7608026987775	42.549982184433	14.8882602764995	2.13804355898988	4.28984032507836	2.36987779949747	47.2096442203991	3.12287440477642	20.6134830913123	1.86336042009447	2.78135586477884	7.88040682997944	20.6140814546502	41.74593481916	2.93058395169718	2.47526796261932	3.02069718641595	2.51331506543938	13.1936926041309	8.60701380834856	2.47239379150689	2.46376532574801	2.20852173866089	95.3166272039954	28.5023581837389	22.2691279604343	16.1544115543745	14.7923544071146	9.09083751164702	13.9528087893258	10.5923393846159	7.37348766762978	4.18715136651802
sample_20	10.8141167297709	40.6066538584445	33.5606239554756	13.779344429619	3.12391511088238	6.64131158029326	5.9938245775833	11.8490358544015	10.9636444646521	16.3979842634091	13.4268998935668	12.5615021857781	10.7445321988209	5.10510783040863	4.85350723310461	23.37131353702	15.9365471186961	34.0944501446491	9.49835410685148	6.86320904636903	12.0546925101888	8.33139491712633	49.3506626858163	3.72205205742571	18.8095674901474	2.91304198421399	2.66577768451612	6.36398346288792	19.4048035292692	35.5964415327558	6.94795245913343	7.04252941290874	9.19031418653736	8.10977093075899	16.5462012019834	9.18957345790043	2.49634585417026	2.53043621187752	1.98167980310152	96.9522141079101	24.3878893528456	20.4914606447161	16.2216816901285	14.5011033699814	8.19758637095815	12.7890913413476	9.280033862357	6.17706534948546	3.78051321855594
sample_21	13.1674201740414	36.3528040493858	32.3439928772087	14.3663271259703	3.06660479739922	7.9932640675639	4.62888150372538	10.2572173099681	9.24597585304081	13.1752131070403	11.1915479429791	10.0558078150352	11.5432859732466	2.4721298865129	4.85712993352142	22.3881407959334	15.1141529992086	36.4203490713809	11.9084654849048	4.14440539252127	7.01866738692208	4.03579713623966	45.8941621870985	3.84120622093308	17.4035150346477	2.89032751770695	3.30660341260565	7.01377983847589	17.9934306697796	31.5857441040647	5.21142749798434	4.57446518585697	6.20385907241775	5.24671727467323	21.6613658905479	10.0264764711426	2.32847272681468	2.37257653206762	1.60520306336351	91.5062133902375	21.4087020287304	18.8898842266746	16.5502874146687	13.7407687368643	6.91777703445964	10.902304042318	8.2717727790862	5.41657283957622	2.96990583326858
sample_22	9.22737345176476	27.9938088997513	28.439551977774	14.1844047815032	2.79568417762637	5.88573791414974	3.59348592044341	10.7191523318871	9.52359461609245	11.5091461455886	10.0325970483734	7.38870931432192	7.68564367335934	3.09254123253837	3.84797727298265	19.9654866409108	12.3027742219248	22.0083725924851	8.47747545917958	4.25750841488466	5.29834077744369	3.3324558431263	31.712869835576	5.03684004562087	12.0758712561784	4.17703148301932	3.35597953630158	4.54788834713997	25.4766266586228	20.4592018374209	4.87581478380671	4.2675428970268	4.78845637187779	4.97808313070208	30.7293450777362	13.1529375511483	2.79711905185529	2.78550289250201	2.2730566682163	87.5752220275971	18.3686030813555	18.8133068215855	19.2521761078835	16.2058768613349	7.03079059489957	11.2833338210096	9.87133683415405	6.13904341631795	3.67993063251412
sample_23	6.58813265520297	35.5320961746836	36.6205468197633	18.2188623879132	3.5938173206138	6.06267811213635	4.77927565707935	12.327152418641	11.6423261524054	16.6508449239729	15.0287983367644	13.1912475685823	15.0912941455149	2.18588339614069	3.30028997691227	24.4210895234826	19.1122400589872	39.3094228763956	17.3693485543617	4.44652673089145	7.01510720868073	5.43926651571738	54.2475931589181	3.8926701880089	22.8031775784234	3.00566521728483	3.53556300992369	7.74226204558033	22.5900439971096	32.5111060500932	4.92549509189911	4.55802246295634	5.20235770031333	5.42816806621487	22.9073394246972	10.0758794620742	2.36414938295758	2.55730457216214	2.00231562097722	78.1031977760034	23.0422038430612	20.664712042201	17.5526703723112	15.8438434292795	7.6137989233268	12.0664737844814	10.2256028745977	6.03439259746978	3.40665451379668
sample_24	7.5250612234612	30.7478459231782	35.0598658058482	25.8233556186057	4.24113167666006	6.91432690093157	5.26570161205077	9.46732980195891	10.606271416278	15.7913100446446	17.9506602410408	15.4795132530479	15.4815152044486	2.57266145560929	3.94739879520889	22.8254805402113	24.4612685905999	28.7479194919931	18.8851502674999	4.77763026906354	6.61070339436006	7.02287576249464	39.8570256331865	3.41402645246834	25.4872220448661	2.84343537464454	4.40424429242757	7.446560855019	20.8153743402328	33.0639907322961	5.61237675096135	6.18966047305311	5.42694949197247	5.14188983786372	16.725127852398	10.7572430771039	2.09608722777453	2.21239836154902	2.08790294914209	68.1053726980017	24.8325921903846	25.4184409151664	18.0027333119927	16.4107502452955	9.05704873772165	13.9501996719102	13.1158835289593	8.00765279327501	3.46477811542207
sample_25	11.5290794174885	32.8610726538789	33.5263606508346	20.3838472526621	3.88788612029492	8.25770205974747	5.62076691826281	10.7669468123067	11.0622542115738	15.8836260013845	15.1355047304704	14.2887413092369	15.0579594543448	2.89019282710014	4.59619916613403	22.5477383233668	18.2612135967941	23.5482806255821	12.8674248655136	5.01151637689106	9.79301258142299	6.06101551723727	45.0682506954594	5.52131966714738	20.5219218036444	3.04950691760534	3.86970231503052	7.72381982945168	22.0259800547312	28.8545347174178	5.49736934298014	5.17973877844219	7.88872044745517	6.75307913919448	22.9658003797424	13.2344408790997	2.50255743413413	2.64005458190341	2.28622452437134	79.2015571948176	23.4390603804702	22.6112411758715	20.4982267063497	17.9582269191186	8.89257380650872	12.7351857910795	11.6612740512167	8.0836539462912	3.41737858033347
sample_26	6.47878373088356	35.1243507990475	32.8424612864866	16.6238998843983	3.4221049793691	6.75296482139619	5.94627288225901	13.1561214483041	12.5129325583666	17.7584384499179	15.0001263707301	12.0541189334422	12.6352688910224	2.24670693766339	3.03319965315185	26.0885183977599	18.8773412423206	37.5084728339258	14.0974326414824	4.02592271061142	6.72551929077858	4.65325861961716	47.1126180245425	3.55386621268695	22.0489365232857	2.53656352562584	3.22630465591172	10.5047759218179	24.1433813998925	24.7532553127743	4.55914877256489	4.6040524383741	5.7062535406639	4.87429590455205	29.4331382096745	13.7247320860569	2.96630542191234	3.48712068135962	2.59123044601193	90.6778651433946	20.5999345337688	20.1908214668982	22.6423694050255	19.5584753079541	8.52848322795708	13.2890586059155	10.8142604917992	6.84266312266394	3.79725822920213
sample_28	7.94817969160335	31.9774499095459	32.5016060122071	25.6591589744418	4.8804671239279	8.44276001981305	6.08265911845778	12.4744716390402	12.1313825309524	15.4454167733654	14.2483674590852	14.117854052132	15.2740500234102	1.95690022758121	3.50685578430729	20.8190130864807	16.3649579406577	32.6357403666319	14.4577585129404	3.52451170967132	5.78728029004711	3.96769369048135	27.9449678227313	3.6630137571842	15.5872622415263	1.92981933984006	2.87050401024069	6.33547402388077	21.1012156559569	28.8713342421751	3.93586216245328	3.69322028913575	5.08960299146596	4.60613681280341	24.2070579701518	12.7806489847076	2.85480858704581	3.14457090416131	2.61701077020574	83.8159234818966	22.2776084685651	20.5138243738675	20.2128247072919	17.74913282957	8.70780160485159	13.2045073399427	11.231261009567	7.08906370416853	3.75967611975023
sample_29	5.00913026051747	40.2669479901175	33.9197734165914	14.9186444066477	3.25107633341817	4.7812124440899	3.8193129660945	11.462041859988	9.80135943253537	13.7352057702829	11.6947124262198	9.53241227045658	10.2564124098235	1.27844728927855	2.16682050984233	23.0809225668711	12.9088882294076	23.7502799179876	7.54837999314478	2.4584389132194	3.62259037317476	2.590403934817	37.4733406248497	3.08732041488679	13.0600280316353	1.73912935250076	2.60124054711038	4.83026155618762	17.5872910523862	35.4641172350664	3.23168486107442	2.84873993476036	3.06997395219706	3.15271899540327	25.598423862779	10.1936510516921	2.29416842217646	2.41371375375405	1.87321171401283	81.2625997013113	21.4092606671031	16.1160192015964	16.7240225970312	13.8351869807634	5.50260839106183	8.01082039146693	6.78727902989322	4.62428798503345	2.51185940360264
sample_31	2.28272229469768	39.0071175157238	40.6180374782349	20.5242173217337	4.51025075857315	4.65600009918729	3.93765470825514	10.6959774154358	11.1862650650567	16.2373853532337	15.6678965512114	12.7056342242505	13.1526901457256	0.821073991576118	1.70908022811627	22.6739273257365	17.3990394382037	35.27535461669	15.7853445024399	1.45109032514962	2.11758181074645	1.71752555986374	40.6185014614962	4.14597560429404	19.0715163815508	1.74802828629013	4.5097490352089	5.993682010676	20.7951756161252	47.0121934366832	2.29954625180704	1.96825048367924	2.2360774060072	2.31522265370814	19.0164166658708	11.802234346666	2.97971764762146	3.23792494845487	2.99534968458051	93.069318933894	33.099326534911	28.2733333143568	19.6656704926586	18.3779491233421	10.7576653588556	16.431821465597	13.9035766379394	8.79027885809147	5.14024052780463
sample_33	3.1339488012691	41.1902272290806	43.3576769829033	22.6400678360466	3.85235239992884	4.78496016206778	4.10595682282582	13.9745633285975	13.3064725864702	17.3822638169399	16.604366858474	12.020873459564	12.0306217858788	1.17452870210349	2.33784195100674	25.4036720785229	17.782895151522	26.6059822153865	10.7823091528424	2.04163774660137	3.44692889236445	3.01459252425083	42.5398820750054	5.46759296420536	20.3390883296288	2.26225636293392	4.51949654478499	9.62972152613483	19.8272046615389	43.6548521570879	2.55411408091692	2.58431756549029	2.77772257301328	3.11209215722047	26.3020843143032	13.1192716461078	2.78984154928086	2.90223530693924	2.48890765728772	85.8511618641401	29.3050245205316	24.9602875541246	19.778789421839	18.3350813860547	8.148680661592	12.5046184454795	10.6821802555636	6.5480046070999	4.04303804111293
sample_34	13.9747617871983	39.4928718560871	41.8257694477003	23.6902013456831	4.33433545511399	9.31844812902065	6.60404479040263	12.8559599657627	12.6413318868343	17.7067404417531	16.6404917539435	13.4448795158352	13.7736658680034	4.41549017665304	5.45829421281826	24.0963793936854	18.7961990252264	28.5539546504358	13.6858142613414	5.67462374456918	7.30476727040007	5.68776584482432	44.5858328155241	4.59741719107274	24.0080853951695	4.62770851309103	5.09623607464071	8.19085635990857	13.9264909398073	38.4538144722938	9.56039179936793	9.87976669620098	10.1623342780237	9.44628509155121	33.9917098794895	24.1687351825901	3.50244414584999	3.31617771315584	3.03351171783426	89.7806270268343	27.2046863852121	25.697004666808	21.732452468718	20.1763353309584	9.02370702881645	13.7245675229383	11.6121932405559	7.02526401590881	3.68240679614205
sample_35	14.1916060320978	35.7939067957382	36.6890779009576	14.8365689253081	3.00800992720269	8.57969942673389	4.39068090633286	11.282173044134	10.2915549371001	12.7435347778734	11.1679885153987	7.95565356610553	8.78292218594867	4.29031219150366	5.27597004183786	22.650213252341	12.0399827021666	25.7404543296106	7.58856471294637	6.91630819678087	10.6079451517674	5.49541482976233	40.3538625678365	2.71740559535011	16.3001110745949	3.86472363875891	3.61217898034667	6.30151441718416	19.0499295746226	27.1560081412825	7.50149986404211	6.95827003390941	8.83044216189056	7.73557900381844	29.4912574647118	11.092542817482	2.28886419269362	2.54274288839792	1.6946084662181	85.7299856390837	18.2786337654371	16.9953797579067	18.385169530834	15.2728761413006	5.21925616315344	8.02883606104311	6.67325144482602	4.25123993093682	2.99630534088329
sample_36	13.5240414365883	37.4591096478762	40.3117030325512	25.6946523440091	4.41791950387595	8.57665355217778	5.39896112205642	10.1769003299286	10.5785960026446	15.1147689568772	16.3017972900755	13.9358270008426	14.7407702542736	3.47864158742273	5.28056384645578	25.7490598032515	21.3369901573878	28.4494656518915	15.9306014821446	5.57190900495635	7.9124346461439	5.52507430233281	43.9843961808146	3.02428732054462	24.8576453694015	2.69764247735568	3.9789811517505	7.18326314019799	18.2399585619823	37.5248204596793	6.42741560826909	6.55812347040358	7.46878837799208	6.41450168449421	22.2095310726873	13.1293229113938	2.52910004440806	2.5140381583276	2.04293457697046	76.5965930713517	26.2957910182542	24.5483366129782	18.4281454224459	16.5054615058948	7.66865636688187	11.7357763807905	10.5125437154041	6.55780475775642	3.4157880867686
sample_37	8.57815656527433	35.4075967800085	37.6657130705685	26.2213706376412	4.69528769555191	7.59010819548019	5.89854624310184	12.912316370787	13.7245067714114	18.6730266865057	19.7155322857536	19.0327673954776	20.6317503092711	2.11486061094847	3.6109627671742	27.4964092650448	24.7241263787198	33.591912745041	20.8788046608154	3.52473756938431	6.30276873838385	5.3615602384368	47.6128004754198	4.36716434505772	28.5068257430046	2.91502405214769	3.96590091694582	8.12937613602768	24.6184597079722	31.465167311355	3.66068849851815	3.855424004431	3.93746226614784	3.72202523798453	26.5873143903253	16.1226151242492	2.936412972582	2.8581962828389	2.5085479974378	74.1546443151989	24.0978250276354	22.9899907163921	21.3932893251645	19.4254608023888	8.96174365777778	13.3680538450818	12.0970000601462	7.71894626991407	3.48693662867323
sample_38	10.9051042690572	44.096895365017	46.3608445951561	29.6289691721066	5.15558415763903	8.02377033568743	5.77795234769851	13.0730144978409	13.6753292037605	18.5491988474328	19.6262633140631	16.1655571990605	16.6085524250338	2.26722357324644	3.76045121104183	27.587741526526	23.0472120523484	31.1639058122451	17.1248376947968	3.94502218961547	5.41580055180763	4.4196218526041	52.0223357695082	5.08708808117592	25.411712994369	2.39708829372488	4.78959399678588	7.57421741140145	23.6071475040104	44.337454796649	2.92395948093259	3.04610611738232	3.19548727379915	2.99761561532334	28.3252481120959	16.4781794675119	2.96047389661602	3.18991206965048	2.6738774349009	83.0932089880256	30.3725369698411	26.9520881123543	22.2918945708947	20.3305048217173	8.38412765338167	12.7148212389181	11.5959641663863	7.09653742790246	3.38973295651508
sample_39	2.29455011637876	34.1277490842672	35.7859700149599	23.8836633108182	4.59117798641011	5.84390320858885	4.88711147227363	11.1790730878192	10.5232961483671	14.5826547493537	15.5194084422515	14.9983210240899	15.6868734342735	0.713293755508828	1.90444900574244	23.1912812815417	19.7123332039777	33.6552560822307	19.3950410940887	1.49354635917022	3.14844841499718	2.5161653966126	44.2309285324385	4.54307168753948	23.10403490785	1.78578796918279	3.25777861577946	6.49878477114504	19.9935007335802	36.4158656140082	2.08673913144529	1.91437925879508	2.52115449854557	2.64874322704132	24.5317460399589	14.6141001403154	3.17252528526434	3.39020776495281	2.64655495892965	95.5162204402496	28.2957346594846	26.7578456696378	22.6634508530717	20.7962795223818	10.4626877904312	15.6112708050151	14.1091946290049	9.07891677211535	4.04963701836507
sample_40	2.79936540611919	32.5310748876741	35.7170552301655	25.7402922667456	4.56773612175546	5.31993354877399	4.50482145274757	11.0593482002069	12.001157406236	15.7152305565027	17.411093452277	16.2605705029684	16.6979595674885	0.868684028627974	1.52207654956605	24.711246650472	22.9192972512592	33.2004409713629	22.864732388292	1.96717628253205	2.18175578509593	2.15897930685504	47.6836355617572	4.05662707601851	27.4746727283889	1.41825893187973	4.66176264687598	7.54648020439434	23.5240754978176	42.7636785933784	2.04656342720898	2.13333966491216	2.26353827435628	2.54886156255626	27.8331940982681	20.4028399393924	4.07157340312376	3.71314304700369	3.47669880289868	91.4578107953542	32.5623740622063	30.5075211454467	24.1996592463161	22.7106363412634	11.8354762655608	17.4659889895992	15.9728157923048	10.3978081534825	4.64845202524806
sample_41	5.96788402753141	29.7159711968778	30.197866138253	18.0213294270003	4.09342833987269	7.52569325932073	5.96550377312697	10.9273235064565	11.0818021396542	14.5104594169985	13.8579939922292	12.6728258972483	13.3998027595607	1.44419323814284	2.74929606818351	20.4810975415386	15.3859979697262	27.9332693128608	14.2298001222208	2.67926787976341	4.39518312539088	3.45448931478715	36.3891533668735	5.19589590043815	16.5452932721625	1.9019265265647	3.23917812934619	6.68190970498779	20.4628350874685	25.797788669123	2.74583318911444	2.7341782167923	4.4772434882276	4.27780462779711	29.1028003767313	16.2912248166382	3.75150419251734	3.4538502362988	3.14375214224801	94.6806252507501	23.7890681683271	22.4788340390315	23.2611660012982	20.9946432429414	10.7369791492096	15.6378437950921	13.815061789598	9.06133454861084	4.04564735053792
sample_43	4.52238930802405	32.8887925606598	35.3745221471191	20.6261436304041	4.08788663890929	6.2524867691747	5.55587133890463	10.6807503200909	10.9224288510038	13.8338420083591	14.4629315439019	13.1019221411489	14.4356681557729	1.64131557178949	2.74809707610054	19.893118984445	16.0259223411166	28.69641376761	16.7750903620357	2.58665140041832	4.03587100433076	3.41855868866554	39.8409920326351	5.91774998714383	17.0105703328288	2.02375723784312	3.19565102747462	6.84348139941	19.3092463096975	33.932983179477	3.00517928070837	2.88320987041051	3.70463201317067	3.51152836883826	22.8825188118097	15.4498768535186	3.09507065031356	2.9733105072245	2.50503991201632	85.4470607550488	25.3060815178918	22.3667118697097	20.2924093253633	19.3470384466793	8.67497258688455	12.5654506678834	11.7401022450872	7.57653845715196	3.38336257834051
sample_44	3.55155788902249	35.3442330153124	39.2632631939976	24.7769662946289	4.1054662251207	5.17051177513094	4.31527150271629	9.44928707940442	9.82379277657357	14.0827642442857	15.7702292542589	13.7816497083119	15.2254745186713	1.28308311270163	2.15299054586953	22.3976221672284	19.5672323983428	37.9011789523028	22.3631064428253	1.97331500829576	3.74783387418066	3.75209179894456	42.0350369607549	4.47336441151533	19.5273397842112	1.83070339131756	3.79432574067586	5.99194353515163	17.8395080545434	40.9912345464365	2.88723385643779	2.90582592290312	2.60833007919895	2.63806723009947	16.3580010747138	10.1398745838222	2.73846040506677	2.66609940752527	2.13111252838572	89.4385664718299	29.0018803977644	26.7678695398226	18.7535822314366	17.3134255440476	9.55428183717531	14.6650881349297	13.7826653276833	8.02938520937365	3.78154181001206
sample_46	12.3914313371255	24.0262842773829	27.575135646698	18.0548678671339	3.18762484203522	7.90732991995279	4.6307465678979	12.0029395017367	11.386401949489	11.8277965397141	12.7089016310572	10.5271342326232	11.4839588326396	3.03866228910945	3.47490421954645	20.9810331393126	15.2651471093129	20.5005870137885	10.7503264907985	4.36849015390254	5.7264693180918	4.85859671865852	36.4671455985955	4.36840824480396	15.6798455720503	2.51125915162832	3.23485641828367	6.97407208062174	19.180130517221	21.2699130604905	4.71937319874996	5.27414687144806	5.02869202867582	5.4477691239588	26.9024348075042	14.5672601716022	2.57463533052032	2.9559734422814	2.558138442413	85.7661516148298	20.6549865274989	20.8982786047102	21.1487815854658	19.4929256200399	8.29826342328866	12.6944863765689	12.1706433384332	7.52152302048054	3.41995939987621
sample_47	5.51465819532313	26.457218837274	32.44323597847	20.5416331610779	3.45131313487031	5.06607330015762	3.58574673156427	8.93243981783737	9.53059480316649	11.6654743563229	13.4743801262378	10.7928915166916	11.2517048841238	1.91339568802911	2.29167644353949	18.5214400878238	14.8832160331296	27.2121357185547	15.0465626536983	2.89427464308736	4.32302623959224	4.67235471522157	40.2986127267218	3.52425419422153	14.8509306881853	1.82937428046233	2.88421527518424	6.01423484568417	27.2162015915282	27.1819774743063	3.44658533630587	4.00745971680648	3.77343395674118	4.6011191412112	19.5847888905246	10.8236695461933	2.23803361248301	2.37741675269195	2.28891427501653	90.6072589990025	20.3578204478865	21.4456177112444	17.7744331992802	17.9484140408593	8.34568361391218	13.2192858777114	12.5374334624446	7.17505829286241	3.60504379846554
sample_49	6.58058863627404	41.3630411448731	42.9746454358036	24.3165287689512	4.54499222050262	6.3331622229699	5.40222618761082	14.3254606965533	14.1035762666543	20.4081770912755	18.8228069589011	14.9373495919976	15.400042192134	1.48770916494138	3.03000028658504	32.4975945818105	25.5484967492005	38.475740708005	19.9237343553463	3.2705472495032	6.0350654864798	6.44345302262272	53.842897755105	4.53247007406403	24.5023102456224	2.86854280354093	4.25422480570818	9.10039664208678	28.5793343342051	34.4044886467692	3.30996013131375	3.19170027993234	3.43379899992851	3.29969494589227	32.2729429430446	16.3704578705439	3.13173335849052	3.28598533105447	2.82928159866043	88.2547481813379	25.3609984586794	23.1702764702768	22.4372915857507	20.1099416071448	8.54084529082838	13.4754619935436	11.7620956424652	7.40197851099852	3.40527016353777
sample_50	10.2763340783607	37.5796190894641	33.1148236593499	14.3688133065077	3.17003595010431	6.87098279606211	4.73060962094358	11.2271692947474	10.1972245170796	15.4602643262555	11.9085939077903	8.81760708931637	10.2534049881466	2.65924079859054	4.13569622407529	29.1585685217093	15.437143302564	34.8525817223003	11.1128923037597	5.11299762492879	9.60473504614859	5.32216853587282	43.9406726876719	3.60787649861173	18.1171367260235	2.32923316225767	2.65577020743931	5.97166211652397	15.6982709608907	19.8025387666586	5.08158222705856	4.14537497151709	7.53650896461848	6.07711294200552	27.8148396526622	10.9662726671138	2.01068493406722	2.72826683474414	1.86903250542549	71.2031649925819	14.1482438080016	16.1589794393527	25.0861786081974	15.3653443762521	5.53630631507527	7.42029213298492	6.56894041481188	4.23712824994186	2.76380786877768
sample_51	7.17475839618122	39.1378496211109	42.3108847090496	23.2422090344864	4.01910522064111	7.67285731359346	5.46182046064614	13.21752047847	12.9855681465585	18.7408412455152	17.7883895923334	15.1812655412453	16.8063032785523	1.77124018044532	3.27650365204323	28.708740642223	21.6223707538704	34.7467735210881	15.9252604758561	3.74813436032739	6.93506215530288	4.99694862128504	51.3690638761713	6.45078210100668	22.8196051641165	2.69316397862943	4.28172071136747	8.92768281288965	22.8017178911397	39.0688102919286	4.07413058776181	3.80461394181304	4.58458526921623	4.79107830240681	32.2516979070847	17.184680716884	3.10176086773937	3.4708542711138	3.03994264140089	93.6908649029857	26.672656275291	24.0834697787586	22.6961891596659	20.9611232562367	8.14231085956335	12.5412692515134	11.1541999004676	6.24028974782988	3.58444154310007
sample_52	7.65677638450778	41.4729293788689	37.3047171899159	16.5598281858654	4.00569619028401	7.23360085029218	5.6315342844418	13.8364859085996	13.4181350370482	20.7124989526063	16.2456072355416	15.3423860797225	17.0181060087425	1.99891684758895	3.94294491851146	34.8554664881266	20.6773401875009	32.221329967805	10.488539995444	3.54097058061651	7.78899839120608	4.78492949372175	56.6597940315638	4.91179736219491	28.5033417583825	2.66874802423533	3.33647975644239	9.12826792458966	22.7088469789432	31.9844959686397	4.22934483120631	3.93202817696379	5.54013409767552	4.52153503895117	31.6238467542643	14.2381650363757	2.45285467451816	3.33939296501586	2.52672704391943	85.5116587472504	20.5122574729465	18.2067305242329	20.441643111349	17.2718209638701	6.36295976400957	9.56382549838034	7.64656908436244	4.99293027708286	2.92475494244003
sample_53	2.08820013986199	36.0123385672428	40.3078358744415	28.7620514884797	5.87137960110556	5.91132408260412	5.69226835456237	9.3185657845832	10.0567346961298	13.7655422192007	16.3324467820314	15.2240937809198	15.7565719848035	0.93358505209414	2.26604859899106	19.6476913845121	21.139606379744	42.6850572507952	29.6739946180894	2.52372618217553	2.61615456082617	2.24385150738941	43.2998940365462	4.72544508481648	18.9423712640705	1.68638671807314	4.8143049877662	6.64533986870912	13.4200303569855	43.7406684495405	1.91124553553175	2.18664099140292	2.1022146922387	2.01256205669212	20.0642322555815	14.2976993775921	3.08148977913164	3.01639541426626	2.82317670319539	80.1989872714075	32.0007921764683	29.8001603663158	20.5727503813207	19.1409146827773	10.4688454668564	14.6510068212983	13.8741863613846	8.90493166587667	4.1127624045355
sample_54	6.21027510959163	37.9368539952373	34.0233019727753	8.63602869807318	3.2678595036382	4.48792588855167	3.35026495962913	11.4386811133092	9.61935366472326	13.8273904211635	12.122670773081	9.53171618349338	10.5266158587671	1.66051406274274	2.05834823310119	25.1753049298415	12.4898300668823	29.2351312593404	9.11250200581793	3.38463620058357	4.25897717182987	2.14462621878801	50.3093500266342	2.51814364684514	18.2599101769427	1.95882679003103	3.25953198645762	5.71451834046719	24.3793978125763	38.7662316573079	4.11861130287639	3.54625126410141	4.0744170662094	3.72672307794638	29.1694026454904	12.1905979517225	3.33455339897684	3.50215259464558	3.03036862907295	108.631816464982	26.8497109234926	23.1244457500807	19.9037651032038	17.5870460942197	9.67101876452049	15.2986733519885	12.2079900897402	7.87783879243908	4.93637951027551
sample_55	7.25605271331677	44.5307750988649	45.6199210718173	18.8976318428119	3.4043154842281	5.695438050486	4.06220751244162	10.8635536956484	10.1343211296099	15.838999288494	14.2381026716363	10.5566227445989	11.1702209279489	1.95531079363563	3.0981865182484	25.9426329856172	15.1678869364549	29.4268007610237	9.47633937990682	3.09860442864957	4.97353637000343	3.42940277239112	43.2627800823876	3.40060549077517	20.9578148077062	1.93917196116902	3.84472986632014	6.82057690221128	21.0111812405087	46.6070001968528	4.27682632598468	3.85304756008121	3.70291484753346	4.06540707375917	23.2397722857556	9.73796954154821	2.38454635692851	2.66251329036414	2.17723600464563	98.4711449233555	29.8258634750739	22.718580958871	16.4844781653045	15.0221303546188	7.39572476008969	11.4962428697555	9.17556695178338	5.52376065860254	3.86958256391507
sample_56	6.13339618675877	30.3576561095119	34.4923523017537	18.5130055396628	3.20014374507002	5.61332888935567	4.40906916229297	9.62065925470272	10.4784441938541	12.9787863075904	14.1902050533998	9.9663620493111	11.4099886463516	2.1313882093641	2.89943297639183	23.3492079614316	17.1403601346676	33.2378489522165	15.8102802099497	3.14844437337316	5.92774311517599	4.76145934483934	44.4084084877009	3.92812568090646	17.67297634072	2.32733393587645	3.01128256395343	6.67099270071183	29.3424175668481	31.1239262569678	4.2498852043698	4.46346772513217	5.26158861113551	6.06411509951563	23.4067295426903	13.1023652304871	2.99756258413845	3.01197710968905	2.7069882537519	102.983909885697	22.90848101015	21.3124985742518	19.9896653239921	18.9390666237343	8.65718532696727	13.8143355279586	12.6121316820626	7.25152956589637	3.84743890276543
sample_57	1.14282180938458	16.2609092589487	21.730178446071	23.2802288258633	5.22309485428328	5.12237295538746	4.94724721708184	6.44585890119667	7.48830024326279	9.6108126429966	11.1335693568546	10.4076267045248	10.1931532888794	0.661133465731554	0.78183502897458	11.2575090738653	13.3875669894638	28.560432630391	23.8393318190335	0.968758189506835	1.6251243574603	1.43451594735153	37.2631000996506	2.47599441982923	12.2792524256115	1.25162821655088	2.67690659565834	7.05445709438465	23.0351013796063	26.9776234668216	1.54868928486284	1.56382355381217	1.86724728274266	2.01185806757676	15.262901615829	14.1415819217475	4.49439352175481	3.56792841490173	3.48202135129511	97.2772155912488	29.0539916247857	28.8670250657164	24.7538012897611	24.0316411065967	14.4816016567445	19.8276973805882	20.5005688769293	14.4410670358233	5.29246327365484
sample_58	5.77522623267708	25.6149804233016	33.1526063050311	9.94704199602706	3.54405927022006	5.21197761498694	4.19661654631777	10.4346896274525	12.3864087257032	11.9960926195596	13.651307714453	10.4790274404124	11.2748494162273	1.68905109385366	2.22452722927929	20.8629339731077	17.3070996972651	28.0131853366089	16.8122013315486	2.68028497124183	3.98527293861567	3.30330266971944	42.7326358238197	3.73463578055964	16.6207802240136	1.86264929653387	2.9841361297264	5.63761459255541	22.8892432429029	30.3476089193445	2.89139354768665	3.30598349147114	3.48350424722742	4.17765231646215	25.5455857000537	16.1998435810955	3.14671050854015	2.55236881118156	2.65472551722699	97.3537736954126	22.1516887490406	23.3895297368812	19.8169935925855	20.4244172272402	8.77472524736449	13.7777697188424	13.1843232046831	7.78840806625766	4.04659543748316
sample_59	5.01138395388214	29.3174086652794	35.7031613775732	19.8598167784703	3.03461306978731	4.62993400984152	3.46916603685052	9.45984756938342	9.78284176564668	11.9239171713006	13.8280160516603	10.0960457810956	11.7099823370508	1.40627960097206	2.19621666350892	21.3189140379899	15.5997865589864	32.6018425759862	16.6371274603301	3.02890469308145	3.44743157033112	3.94798769905072	42.3446535521198	2.36560611274628	17.5638433677336	2.01998076497809	3.36570927082679	7.01016269458888	21.2983927225694	35.9296311388599	3.26775086169018	3.55026263787128	3.15313874930829	3.65051602292497	21.9687878519033	11.1933025361744	2.47745262565965	2.36463203622418	2.1241793223114	100.380299328263	22.8839255344341	24.3859232514971	16.5499722433651	16.6953567425659	7.79736648350825	12.3486915188656	11.6176626578767	5.9536892446091	3.55623631264008
sample_60	8.60453609435746	28.2742730049806	36.168191058004	38.7148776284676	5.33502010091938	8.40444105044911	6.69102333412592	9.15071190568559	10.7371605326366	14.6934748364963	18.3867008018368	17.254109295373	17.5975159313304	2.7797617461263	4.25711034994286	20.3116185668781	24.9446884028489	38.3054204652627	32.0353892570096	5.59028173899372	7.86956901377479	8.62701583275536	48.165757606854	4.06906208475537	25.6476994742557	3.24437052807556	4.92236990108807	8.16142823949856	22.1519779281417	35.404370299086	5.06814020147612	6.20811326078978	6.77884479731404	7.44314536197557	21.3450145386208	16.7529116355489	2.85118915529032	2.61278121295007	2.56882830430948	77.7639677865654	24.2103693947108	27.1102926882034	21.9508291095925	20.1975129097794	9.54037113192556	13.4084485464064	13.788563054191	9.03180146432892	3.58303260867689
sample_61	10.2333238234926	38.4893606057531	36.4551446157274	17.8692932285495	3.84748255777303	7.77854154286902	6.80014392635751	15.6753789470674	14.8214047214273	17.6763014314895	15.1614638407783	12.4087869346391	13.5797347850805	2.95783383911836	4.54474707739801	31.0277847402146	20.6551664605638	30.5779917586844	11.5518548556332	5.32496667705499	8.51073565929925	5.5883654456135	49.9752462058962	4.81242504959372	20.9610394511456	3.8182084621407	4.46394335319325	9.01543723237827	29.2185205467332	30.458090662721	5.31846970837695	4.61797277651534	6.50957704158135	5.3219177705882	46.9627973317783	22.3308426569471	4.12047151711266	5.52217013766796	4.32624777030281	88.5862749632123	22.0733609825136	21.2612422508759	28.9179608173437	25.1886477820069	8.2105944497579	12.2299784635268	9.94878546382554	6.08411747550315	3.53772781975696
sample_62	12.8085626244542	35.1074099121479	36.4952084589815	18.2579889692063	3.81207328177208	9.06972960908749	5.88595145194309	13.4975947777425	12.9162608371627	16.595451220283	14.7005998595394	11.5278162071188	12.2338837543297	4.8009170902639	5.78212974907762	27.7674361277434	19.763769262494	29.9366426020113	12.6543653140298	5.9064809621666	9.00231922139678	6.25659225799722	43.2576863241527	5.57123652218696	20.1175315500613	7.4463988104103	6.11254905389824	7.87028995888604	23.2625398187133	31.2674349388554	5.80320979921277	5.63076554492296	6.84898099647649	6.43157049579437	45.6614585794212	25.6181878887651	4.86055075764522	5.14489569019654	4.24960884125734	83.7213039016548	23.0802368207446	21.9333905261486	27.0616414522016	23.8103889975627	8.30047378015712	12.3812510264297	10.8017968660107	6.58620801995127	3.59904661288362
sample_65	4.61037463905915	33.7724830120499	36.311070852881	21.6121818512136	4.17396039149973	5.86740423888761	5.21389283792051	12.6476939839263	13.0391409285288	16.569224797855	15.9087105695569	12.5576184544211	12.2441940264859	1.67153885925696	2.38137380435273	27.6874461143767	21.966245131482	32.156413708556	17.3158691954873	2.90755955066906	5.51649513498435	4.27967232166809	43.6965035742402	4.50935687767262	18.5013988747175	2.53936606325885	3.66672325074764	8.30843349157962	23.083506848884	33.0626580775425	3.34690838813345	3.35775289914707	4.51553063326368	3.97700423230292	34.9732929931772	20.2392545700447	3.84803658085263	4.19185916585386	4.25114242879335	84.8103143321436	24.3812200616098	22.9844237584545	23.951133136085	22.1987101382757	9.36044709572335	13.6465766479283	12.5534010927739	7.78771132689387	3.93469265217645
sample_66	6.27495536170286	32.2756835552673	35.1886461213079	10.9737403050661	3.5413555564207	6.53929753538973	4.79484415505377	11.2419109852216	11.4873722249111	13.5759113447972	12.9887809460452	9.63330071708559	9.9474646192043	2.23302377902146	2.81472979616815	24.8902262989331	18.4058952345986	37.6258436538219	17.6283619297206	3.65001828349711	5.03570872496643	3.60901699788594	41.9823278247001	3.62495403843864	15.8865730276834	2.62340869853963	4.26413773401555	7.08635843287467	24.6418539086025	37.5778528269344	3.99971908324688	3.91583451501531	4.04686313617794	4.44208158801004	38.173680906192	20.0422115154415	4.23006653042757	4.810495420402	3.83733000695222	101.578236036544	28.1710796199611	26.0251665538674	25.888523705812	23.6501742125702	10.9336043595133	16.459472502807	14.4036062057449	8.70298904762685	5.02598401822769
sample_67	3.43197482235138	35.8728341358421	38.7915953276188	20.2956894324447	4.05626595631113	4.92021275270079	4.18485216514677	12.1941039558714	11.7243923539294	15.364936609258	14.4197995946742	11.2134553321631	12.2106188242821	1.31120337842775	2.0177541882402	24.6961696084563	18.6306257401573	42.2851739509013	20.7695209121395	2.48999762515586	3.60728857333161	3.10705525614071	41.3828496291906	3.40208133420318	14.5082212690751	1.67702133991422	3.01923388113811	6.69131433399402	23.7052455530769	36.8053565814909	2.57759823657163	2.34719443735353	2.99896462264452	3.0910359895832	33.5461611469214	17.911798151617	3.32967152217857	3.53693650664722	2.92463925742778	86.0720059536275	24.8121824352542	21.4361716564349	22.2129204092436	20.4499757871885	7.92983306404569	11.6729177360156	10.1691526403299	6.26648874240256	3.67020401611452
sample_68	5.90333997402897	46.9698224175029	48.0084118797554	22.8170457932636	4.01828318383985	5.69271540981437	4.87187152244948	15.6692086391747	14.600263711031	19.1514039845119	16.8514541325547	11.8087504569019	12.6508129461637	2.39115698261142	2.82391621062491	31.4372147563829	20.9091852270537	40.4759228200811	16.9545389042791	3.88179388575568	7.03922325718607	4.99883089963001	49.6565515517887	2.99744810889058	20.5857242658377	2.31924414150627	3.23573040295314	7.8625655726967	23.4572746255625	37.2823159564422	4.68800626088396	4.41792316811242	5.39276507600214	5.73566488375914	32.2911610187153	16.780009688769	2.95016705306668	3.19723914075573	2.73117775712802	87.45110199366	23.6418401380509	20.8441612625356	20.5485026013458	18.8137499820015	6.26152294661669	9.89393626972574	8.73757419063329	5.33606232542772	3.30196252346621
sample_70	14.6370131168115	25.4213409460742	35.8665661964129	38.8814494020199	3.89292096759742	9.61881863584933	7.53025022741648	10.4870240372663	12.5698648975077	12.1408407592715	15.7852648902729	13.4111424467374	12.4745880329263	5.44776629953595	6.26727131341304	18.9895047678518	23.8701756154026	28.4667958928795	21.2538277220824	6.94423380874614	7.45318842799798	7.61477363541941	44.9710822149716	5.8765030684484	19.7712685642525	3.89049058716458	6.62383162530282	7.49286471391034	22.1566305459307	47.9002039644222	6.17057862129602	8.17101191007447	7.58778816449857	7.87093898229311	36.4485637823889	29.4394740900447	4.25704464109601	4.0486235788193	4.19025389686978	88.7059861873181	26.7932607762762	30.6985967367396	24.4916754517756	25.5938535886476	8.48741861230404	11.4314875672622	11.9526923944173	6.84283759039662	3.53558224911423
sample_72	19.445670231226	38.1728089662585	48.9312420114541	30.0796702279965	3.70600691384717	10.492517495652	5.87280178252404	13.4424181905915	15.5553190453629	17.0089232331889	20.2277247695166	13.2195046241487	14.5092224079459	4.84414000471081	6.52429702319982	30.2473272091447	24.8345629172944	53.4947570133219	29.3536991459968	7.86834049861976	13.7888256255778	12.039958069018	51.5643157899971	3.32599794758778	21.04226190155	3.70398170187499	3.51564508072974	8.48950100272167	23.5190023651154	30.0953280500377	7.6014010769273	9.0289428665329	10.5492195227901	12.3673146376577	36.1849888786599	19.4973939524404	2.60221348940843	3.06204268789731	3.11994162769922	85.1871273680393	17.5645889350868	19.622324570851	21.0838810344201	23.0677397614348	5.4348251167153	7.46279637116041	7.20229829563956	4.39793159852417	2.29970831818551
sample_75	3.68797441648155	32.1410469155175	37.1712934400489	28.0240727559052	5.00638153014941	7.16712010499211	6.53809837993671	11.5318352450942	12.2905611917868	14.7730506113505	16.2082094888074	14.8445942267841	15.2394817833855	1.54119771947759	2.53421655748	22.4222638345038	23.8282183474633	33.78706106384	23.5528539817142	2.71368781040108	3.89760860497535	3.5149727390143	44.7099932994363	3.80327332996239	19.2486401946156	2.28691436439155	4.77029088287887	7.99333559320507	21.4502897074005	41.6414222302763	2.79270683829049	3.03982779071878	3.31091481002388	3.50536019192053	36.9618402059367	27.4181526302831	4.82562376201636	4.92736005439039	4.61232331282583	89.9637924722459	29.9461793338061	30.7324818482684	27.0267116068296	27.3891320810991	11.8988767660267	16.7031304552073	15.8867527362149	9.92801480653592	5.16485476760333
sample_76	10.9168495144365	39.7038044758105	42.8660448679577	20.0194279900701	4.00773865023065	8.9755479460841	5.95150204245181	14.6264348499762	13.6047455029591	15.7536233444626	14.7204710991047	10.686289973639	12.8510077115461	4.45067258769286	5.85201986144397	29.2378182001687	22.4043913720247	60.2929080762883	27.463508191251	6.20501144857466	8.29630839336906	5.88625310097545	44.7285801175336	6.4289211685141	17.7497689220405	7.31877501009905	7.39547219643913	7.46733898391701	22.7848880200151	43.0720064794283	6.80359108916838	6.64637021838857	7.54070857085804	7.70463152552935	51.2601159253129	26.9672298711611	4.95551390866898	5.55728308735253	4.49581681577273	90.3592564870602	27.7956613387932	24.7521704922849	29.570095149359	26.7397392286987	7.63805384601983	11.0076086100473	9.68736804358051	5.90070755232385	3.94672886375059
sample_77	1.69763551681155	28.9882277927089	33.0813587801564	23.103892410106	4.34671432634271	5.04775391684588	4.31612919586069	9.13483020635704	9.4809895505773	12.03094391379	13.626182863748	11.5235246659243	11.6074398170468	0.663523052893256	1.35497893187772	19.8408296950057	17.8528213169008	39.0241223102653	24.4623261459859	1.39191401220351	2.2402207441658	1.60313113100994	38.8676486765736	2.88249826451925	17.3444181889981	1.45954019732773	3.765642907277	7.08504988621526	24.2374471200231	40.8146677211615	2.00209204477788	1.95380225749441	2.23148178033058	2.51542857864327	29.0458561668039	19.1714076125192	4.48664114156957	3.90089619940663	3.76600425381055	101.61582303944	30.8137658938537	30.0499321190489	24.9350886145032	23.9893258832631	11.9590978230593	17.7798436991521	16.5240174355417	10.263788676035	5.61479336883854
sample_78	4.04866185688683	27.7013032351961	33.7862247748189	25.9065496125581	4.90560030885855	5.90685361844976	5.16888987782127	10.6427525624986	11.6136197056363	11.6752673888762	14.1567623065437	13.4736565688407	14.795370641303	1.32165385737069	2.19818554774515	23.9575600145171	25.065326017344	54.63735170932	41.8659585453931	2.89588339538614	3.34669263594475	2.89439771369934	45.5851714759715	3.10755515803612	17.0142502490395	1.77049237344403	3.69812319210595	6.91432312736795	17.1032272915426	35.1548452991957	2.48986211524099	2.59321754360531	3.00301946085409	3.48031600588526	30.0779102544063	21.3228321287974	4.47517844727657	4.14727105247086	3.86156354065661	99.7989323610024	27.6453297842164	28.4036883618611	25.7556536159753	26.0633281543423	11.9916078410028	17.2155167047237	16.4889962672668	10.6660511885725	4.94503041414207
sample_79	8.14853507456065	36.3353704067334	40.4003259391473	24.4555808939606	3.9150559199651	7.15598621167444	6.11564497005611	13.4187618798812	13.9711797646589	20.4664614410965	18.5592937775972	13.477406361587	14.7400623367808	3.73622650655695	4.54893179006242	29.6650289050534	23.8854123090905	30.0808773005664	15.7791747611538	5.81314433518812	9.2539910333144	8.22062422984886	47.3439821405946	4.58888002390773	21.4695995769549	3.7799064426498	4.19321983599457	8.29259810907199	23.9588123425834	28.5138219068637	5.5629321834962	6.01861081501247	6.57215111461518	6.859391066844	46.0388917986699	29.0764689157496	4.8607986451763	5.23598595659754	5.3878784274236	76.8273672947896	18.4499202656154	19.2398850818388	27.4055747700779	28.4258264589498	7.56582707423658	10.0823614919225	9.13532396794037	5.84533051109358	3.0315571671261
sample_81	1.91400303810854	21.7258512279277	31.2680414674658	35.0528981332049	5.0347647985313	5.9334008536466	5.62920015204588	8.80861318012911	10.8471443476339	13.0675937915471	16.4277247648027	14.4732403063395	12.3725264820342	1.27239759453878	1.52005973699948	15.9498727885591	21.357785707674	39.7699894111506	33.8772364944502	2.19425904720139	2.27048740969234	2.75413930228705	31.2030155486957	3.83352078737727	14.9737071227354	1.3676403503079	3.60825148139341	6.81464432506355	23.416365114032	34.4735750957699	1.64647184442264	2.13557189139674	2.09581983749533	2.53288664214384	23.3846376023279	27.0997882991674	4.11503322747217	3.2980434154848	3.6704882020694	92.6383538948844	24.3866942999072	26.2306513219647	22.1991578036448	24.2463574912759	10.5423494481815	13.8519180623118	14.7096558760915	9.75371008866611	4.0256920973091
sample_82	3.48034203374639	37.6722293585245	48.5236867928403	35.1208902060637	4.52655245251097	4.51196551161503	3.8049068713051	8.37381780112759	9.57196750435178	12.6719586695161	16.9031117716484	13.7994056156329	11.2953874565212	1.25733138165116	1.48811066517432	19.3139214339656	21.7170561292141	38.7483016476771	26.4866215698008	2.17926178245253	2.38629528895709	2.98314698518073	40.5912628725986	3.01900968129143	15.5293716921221	1.63129150685575	4.40628802126048	6.55609738362706	15.9209269956889	47.7253316468586	2.29138346192866	2.54584637660706	2.1069860608489	2.47481240915992	19.291762091624	14.5591600057033	2.74968615099292	2.27803239319596	2.2745450351218	94.1006691246575	29.1682373430518	30.844293750269	18.3044069775094	17.6606596592525	8.22934801912291	11.6162883164084	12.4537318820756	7.02960553579786	3.78734824230872
sample_83	11.0789145075159	20.0236645192217	30.0103540924049	36.2329726923647	4.03240358490156	8.31104470906591	7.21015697100827	10.9369355059021	14.2662053758029	13.4455655281416	16.2334265387697	13.8220565040659	10.6476501581048	2.39492614630815	3.25419978169048	17.9527364963672	25.6249571780618	49.3993258912421	43.1658742654114	4.54224933023577	4.98413128065389	6.42493635902718	37.9627871875994	3.45734360517792	15.8440917150381	2.64943887472698	3.94252415708394	7.42172720469387	23.4328474359903	32.7758237596527	3.72614616207662	5.16395910866749	5.55321711911727	6.43389091940102	29.4786853405416	25.1368471788839	3.61987356957261	3.06480098300091	3.25281249811442	94.1695246217404	21.4761162583521	24.3795839931653	21.5426481915056	22.6854995481582	9.13203962739529	12.2735460921358	13.3662248762562	8.37129014783234	3.56426498332435
sample_84	12.827813921487	27.0260461679882	40.2050315321465	47.273754930984	4.60775013855737	9.24996091269263	8.10891931381178	10.9329525466055	12.5814268225085	15.166458955082	21.928465889101	18.8100209931936	14.5529221528213	3.41550868988404	5.13486081360561	20.4686492710314	29.5096618906338	31.2073948044418	25.3712974223485	4.9842752345067	7.75242760559971	10.0860760324797	48.9823871074854	4.61966706076952	23.9740206945641	4.17821357330934	5.03870350107415	10.1337949149494	28.4496875787419	45.2686525265396	4.7264673391643	7.61393786646387	7.44836786960857	8.45526504190884	24.576044967702	20.3608244792174	2.71929142370897	2.24667692431138	2.58167693196798	85.6784001017535	23.9182382401395	30.0166354487138	20.9516514536254	20.9305234150369	7.82311790197291	10.7430971343616	11.4375765482185	7.09185851991561	3.04060435970924
sample_85	19.6328837828276	44.5010149043183	36.2089138334857	13.7659297643809	3.64732319829887	11.1764575284606	6.24487302623677	13.0378131071902	10.9503124196593	14.1523357052698	10.5656353897495	8.12836692858725	7.07189129294584	6.30947840811409	6.94534670986345	26.699453792381	15.1048780643754	35.4670161662723	8.23209845505324	8.63445772203251	13.9966995537459	6.70256577602793	41.0463942787597	3.71043562300784	17.8398118768515	5.70508227026719	5.42466715466028	8.10240505399457	21.0488415607922	32.1554445999247	8.42173015920051	7.97066444602146	11.2911635190265	8.72824866546286	49.8853331229499	19.6776996801348	4.73759857738041	6.0333746300105	4.02728025766561	80.0720704984316	19.9595976560686	19.1555510185355	33.7682194888685	23.9693266621688	6.21112776809125	8.50491232029403	6.90301962508602	4.66234838848643	2.63146737082404
sample_87	15.5608147552241	33.7896726450228	35.8290022017433	13.7772992329612	2.911540863128	9.02462419892824	5.01498560076079	13.4657596177493	12.1927612030056	11.863509470283	10.5598751259108	7.29376565067887	8.29085554081173	4.94356238604334	5.71024713033069	26.2026349898836	14.4181566602434	32.5733362332297	10.3099767402275	6.30114039919241	8.92516660126072	5.60998538966387	35.4029964374064	5.03026032257468	14.2008934638747	6.87804025432838	4.43370027887797	6.37662900602974	22.903837421689	29.7417045813222	6.04803729906974	5.67846416028369	7.58688394164639	7.02200785518662	52.7496094371088	23.6429774946588	4.2242228648059	4.54762882227385	3.94031200245017	94.4014924336465	20.5415821162551	20.1884402761953	27.2552091529725	23.2385912024877	7.13156324445585	10.2535269392117	8.63269181210622	5.11891057208087	3.37223740684573
sample_88	5.80456857938602	27.2510961058082	35.5335381359541	28.3272546309877	4.54242318433886	6.98075488409016	6.48793923720658	14.2286903081736	15.3014110724625	13.9213347577172	15.6043522080836	13.7978963363931	13.3824918503537	2.52558449027543	2.98497582462722	23.9367309385258	27.3966632144001	27.7327442214652	20.7693517058358	2.84153467380874	4.1458337784601	4.91038956111344	41.6108143124773	4.67815031253921	18.5166069240518	4.75909181655723	5.86299326181819	8.96900089053794	23.7626763831862	35.1494596650968	2.57691110301092	3.29382686224219	3.11970334107259	3.48518099135143	36.6965329272643	28.1885102869651	4.20731108749289	3.8595116014686	4.34594373288609	76.0978001750614	24.9962519464897	26.1638229445216	23.9364889586489	24.983199474387	9.60619297856032	13.413646524254	13.818320207348	8.56979828995531	3.71077386317294
sample_92	2.59518056123603	21.029123052111	28.04065908379	22.8634928797156	4.03079319056992	3.45605538548417	3.80771534905366	9.02625311004004	10.8060548217235	11.232812106425	12.2686255846845	10.1216436995024	9.32772375535574	1.07881401232669	1.54371851732601	17.5640207541155	20.6454143114565	26.4606066849089	21.1773289689419	1.90090740903749	2.12047888582095	2.24756320926456	29.6149937454146	2.56362203870754	13.724484596113	1.21730202877457	2.58161678638853	5.66467276849047	26.7461395811577	29.0966114284558	2.28334767652549	2.56543205544608	2.41561007254669	2.86033713447544	26.6474231623444	21.4965025866954	3.67457652372663	3.28385507102472	3.03857370839677	88.1535093290575	25.8993865491974	25.3930595084292	22.5010088271156	22.0518102274783	10.6004774076626	14.4327592353726	15.1832074790176	10.7879543979588	4.0517507644766
sample_93	6.21280026511321	23.7172962701542	33.6011919453113	23.4654318228572	3.06086352751034	5.0771557267198	4.27413347336052	8.90264097262762	11.0747260737496	10.9584630703387	13.089063072764	10.1396939365057	8.61323288363634	2.18385907272225	2.56014474798287	18.9356377879565	21.9839292940762	27.7533155564673	18.3563344708105	2.92423836614498	4.90472555303307	4.31223465217414	34.4933040148748	3.78708159677058	13.5341856750328	5.24231049238997	3.99584777145147	5.69938782958043	21.6585906197964	33.3884864842636	3.62095367630846	4.30394582109616	9.16109189503029	6.43382546736438	33.5032490673614	23.700318313749	3.55456725280728	3.25658063244897	3.60815087387302	85.2362000048899	20.5117231306414	22.1024698163454	19.7940662474322	21.9128889624204	6.90806847220122	9.49442237326675	10.0533077731386	5.7030328498725	3.6676581078066
sample_94	5.90932914862423	24.2929587868457	37.8226474539359	43.1008110552308	3.99117485718066	4.91927222453649	4.26733178671047	11.8775715095554	15.2536185306016	13.4057362750064	17.8090525103355	14.5916372532742	11.9317853495173	1.66302399613841	1.83725190586017	21.831754905234	28.7584531252573	37.8157389122607	28.8444252088227	2.79236148400419	2.76372203805382	3.5397967815771	49.2190670316414	3.40823479950175	22.4843480779689	2.01668340099949	3.91864685121989	9.31981386299249	24.103138055774	42.827151798179	2.0943132551291	2.64794036196321	2.50728593369358	3.15055110379329	32.9635238280352	25.5060270351232	3.20652124420284	2.75768432329936	3.17713847355699	96.3313661135138	23.2104944510181	28.191437746927	19.8840085485709	22.7488422993176	8.11328697076924	11.8373559866775	12.5670091388245	6.6128704073719	3.51007199130887
sample_95	8.10834122437131	15.7807767524052	23.1243571871184	32.0685717912916	6.39012120790375	6.62564926883384	7.89394619706504	8.35682059783611	9.7415298151738	11.7262366436726	13.373181770152	15.0718375941904	13.4653797894671	1.58936179669101	3.04646591042276	11.8710285479674	21.5198014684696	22.5969088975129	28.0069721772766	2.56106533973899	4.16920612443285	4.84107408378011	35.3580625677711	4.22784754666689	16.5238976828312	2.37544644775125	3.96924987141845	6.96063050813535	20.8416968860666	30.891422787667	2.52146696089026	3.46897912624289	4.51587062055875	4.58940234847553	22.1871059454027	27.1416956272628	4.01497811855091	3.00775797046477	3.26795571246466	71.1211438869155	23.4816063264067	24.6306356338934	23.2428357810518	23.2324434239701	11.1177663996549	12.2321787889362	13.8856321957018	12.0810009353366	3.38809544760782
sample_96	12.0177327914939	21.0333397046266	34.1390783447782	26.560071337775	3.07555551446827	7.40948876721361	6.24205658275659	6.64140668240345	7.02029823243717	8.52817492471752	11.8154084759567	10.1237654207861	9.34136886948689	3.75673865440326	4.63939807279801	12.9200687153233	16.0626485062874	37.0502814772621	28.0097718881859	5.83629192465303	8.22953678900038	8.92772679195038	41.0125041679998	3.36832160595122	13.4979410283293	2.78698138320308	3.25125440533924	5.44761243517101	21.5680839958965	30.2917962410292	4.06303289971765	5.83391189282415	6.57290444243307	7.97849847902854	19.009868592689	15.3549215832296	2.53963611618899	2.43684251349554	2.0045027525789	83.0458451687807	19.3037245231413	21.0636632344372	17.1063584032698	16.4656869484302	6.78928788434053	8.8831158034712	9.90202772923999	6.60609439622598	2.82078021876431
sample_97	11.8525933504586	34.5602118499815	36.530605619088	20.1900391150358	3.63025851438408	8.45227325294692	6.08517864418728	15.2171717968827	15.479794572704	16.9266809028022	15.2787567758232	11.6263961027086	12.2111005047955	4.27452390252948	5.47301127883234	29.6145309815288	22.4934760562905	31.41442067493	14.6895227075183	6.00178914393082	9.90673207617803	7.64884119336172	45.230815700402	5.42004756043016	19.7580175038822	6.67646621536821	5.27263604539146	8.86741803834552	29.2657886050688	30.5698405856096	6.0602549536066	6.37061642885479	6.86985083586159	7.14500605682521	51.8403483116774	29.1611219835548	5.3555176167868	6.57657056001122	5.44607599055506	78.227174696772	21.8759505215924	21.4057211480468	31.280976608441	28.6648985539267	7.8378375310976	10.4689889262379	9.34915918341624	5.84792399230002	3.03667008788732
sample_98	9.61493923173093	39.0333500562762	42.7229239065427	24.297822560763	4.705815335543	8.68515526429792	6.33035639912837	14.699961172011	15.0438515273915	16.4728807253693	17.4323969388489	12.8980726223043	12.3397595014282	3.76426767419385	4.80682107704575	29.0353705067631	22.2347991979283	42.1755335942653	20.9881326721267	5.27492214649205	7.3512263597321	5.54360361902043	42.4622040322404	4.61124851052003	17.3898558121043	3.61304626677658	4.72952089525592	7.96320585178726	22.4286894736647	38.3719464920012	5.72836601588745	5.81271064532996	6.32164924714826	6.06552442248414	48.6290847886392	27.3593730027234	4.68166320432807	5.24367659675989	5.63696500945208	93.8168476745277	25.978980204404	24.0798768212195	29.5698676685338	30.3913108427409	8.54824789529484	12.1807404291494	11.1228634585324	6.43874956980542	3.88940007266265
sample_99	10.8104131486288	21.8523177175101	25.811727200167	9.94064900684594	3.25701264443596	7.89000326122258	6.17225940884035	10.3190626431794	11.28524511807	10.8555444589252	11.6869123100453	9.12793052406119	7.9530851624702	4.7892226668154	4.89705439876232	19.92880782718	16.6476049704656	28.6128954128374	16.7478747426642	4.90530581949011	6.65129590734527	5.81279411193135	29.1938697752435	6.10610089429623	11.111482431098	5.15917954819437	5.59075855254817	6.47607630830873	23.3386440256781	22.9275836352726	5.17524750875224	5.70047794356339	6.10973558877338	6.49453195631924	36.0799191956655	25.0616694639205	4.23536830537005	4.28013369856871	3.68879474259538	81.7128345122962	18.948222018534	20.9284897074971	22.8621865625618	23.0353193532878	7.69744936191708	10.998857776443	11.1675211847542	6.25094689034489	3.41801457559646
sample_101	5.12040189160817	33.0734052942325	38.5789263866157	32.2313603410303	6.46310562987522	7.85365755445419	7.44115409412509	12.1925050075206	12.6901967379445	17.9028567773249	19.2955035980787	18.8701844123544	19.5001006573554	1.80249512734772	2.86236879143255	26.95096531032	28.3341792452538	40.1696710086109	32.1057761760253	3.59786939720146	5.50474719800253	4.6554334196907	43.9582442690038	3.52825641442565	24.1247041076599	2.24719587537649	5.14822728214823	8.35923228403811	16.7301703299271	40.7305171411529	3.82614045360152	3.65071222088763	4.47821869806026	4.21973104350719	32.0285528018039	25.82693531767	4.6860178911785	4.63916020759481	4.2027895185635	92.5929578617599	32.385918674844	31.6384644626488	26.792047514909	25.5378163203166	12.93496014252	17.4843048766519	16.8284714670262	13.4029483501509	4.47838948595948
sample_106	8.64277263938172	17.3567445007674	27.855731381937	34.9612078679935	3.67769717054661	6.81821117423825	6.29029012456154	9.52015835104987	12.5346815641214	14.1961324514195	15.4086868721678	14.0148502797025	10.2926309209974	3.23469001223238	4.37748479342773	16.4126482486825	25.5816779181534	32.4785864146897	28.566783852619	5.05130789923522	5.69012624277259	6.84671955808234	35.0962736592118	5.29733893201996	17.6696171321596	3.37521768704798	4.76606522145756	6.66267146882398	27.2258457989943	30.8334936579942	3.3777465752066	5.26103358206274	5.1234392597846	6.30317947190218	26.6064357975212	32.0115849180963	3.28009041257838	2.86678066518702	3.28425234003009	88.1132675298012	20.8374505333634	23.5557561762047	20.5899712113739	22.4495177145625	8.85318860901825	11.593540097046	12.8630056999761	8.46572615266866	3.50087896488934
sample_107	4.87828626720868	16.5739224176789	27.1783981746027	40.2695792269325	5.8551436420727	5.28432595134923	6.6874075771684	9.95497203822193	11.6725883776431	13.989314936866	14.8447141150138	17.3689187706227	14.2021439771372	1.23710433644922	1.90113175962397	14.6178871496956	26.7929922704735	27.4385379377289	38.2442689187217	2.00164320147732	2.72305967421719	3.68298510559045	40.2763254767472	4.58672606297142	19.236276193423	2.16759902406559	3.41350689942227	7.59262959299392	23.1416129444131	37.3286897341334	1.39723850791192	2.10311566138769	2.89825816950937	3.06605766529011	16.6500814710923	23.2641811910785	3.32072378456895	2.65175849640278	2.93414014534163	81.4678889211588	23.834226624661	27.5960828619437	21.8444835933722	22.4374282716576	10.1375472870299	11.7474131288426	13.0869936549488	10.318404138387	3.35554329642145
sample_108	11.1897440229705	12.7414890777517	21.4563816081175	31.0172941196843	3.57022937893757	7.82384774176587	6.70718673268634	7.22056624520974	8.13464312237151	8.61539844008656	11.1062035901646	12.6388271637421	10.3968294984289	2.6868522942403	3.59681207189185	10.5696118917997	18.2513082709076	15.7855400408585	22.2017860278707	3.3799970379835	5.32372782201273	7.26995211455512	36.4748503909877	4.58346265673358	15.2388740071799	2.87772755136149	3.3526174506701	6.39094750635189	27.7941536047914	29.2310793811569	2.84722068027458	4.64877318049808	6.22753160203553	6.84190676841524	15.7106741424063	16.8431295685397	2.46499739971199	2.11396749678353	2.11458295322787	87.1201409801992	20.1844433150906	23.2491351903559	20.0027218272601	18.2973662051151	9.06202622426304	12.4770432488412	13.6561501194745	9.72950441503309	2.67284431935433
sample_109	8.31123525695512	26.3546713398052	29.5738242201164	17.4828932594472	3.32311993696842	6.68049559985618	4.44111641423554	11.7507971471319	12.3058948884014	11.7591859676661	11.2992273764419	8.0241278674787	7.83764786009968	2.68718020604926	3.15885716626336	21.2578589617153	15.1874227551567	24.6636505951896	11.7473470104717	3.70224084429305	5.90728156495506	4.47948619480798	27.7973733247071	5.34705767452704	11.6501427985266	2.26632327225967	2.98687087616896	5.74520152532201	34.699820533802	20.3824781110213	3.59475114094931	3.98892800796348	4.68133474036388	5.31691209440485	46.4004419570803	25.2675270854823	4.78604173838297	5.59200663646001	5.7054023858744	98.730044227368	19.8784024948999	20.8015715464504	29.8006811114438	30.7311824803494	9.97430110637263	15.0930077157196	14.0938101424921	8.52334114425765	4.00668314587018
sample_111	8.36037246328832	32.4431404183839	39.4161763354804	28.4662283518351	4.85496431263816	8.02875555917284	6.37116056345782	12.6942858515478	13.8169741426405	13.8756306298733	16.1592236621983	15.2174492866734	18.0990851048315	3.16516176695888	4.57939500700099	24.0722407040508	26.0331173447245	47.5035930580588	33.5631539821557	4.73205376289351	5.97863984716679	4.78809649605369	49.3613075938904	4.83181575449711	21.6275196986963	5.12973832955774	5.81835244115599	7.74104041149005	21.4426036629796	39.5549324540867	4.04362751246939	4.41128078307459	4.9572523686199	5.55226070737438	39.5252428906201	27.190742585759	4.21751143033604	4.20415509806017	4.03842823681081	91.809615713005	27.3532188084139	28.6550029568275	26.0638231468481	26.523918360613	9.53613093447911	13.7074503374212	13.9725995736643	7.94118494210828	3.55341017598201
sample_112	3.03074636247513	19.139380394428	26.040191854377	28.795489643182	4.54265620130436	6.6739011709781	6.27941866612913	10.0775664378466	13.3434204222113	12.3579644066593	13.8723167617029	12.7000030190165	10.9253896491181	1.48020791187556	2.1604737744227	17.5289617377778	22.6970787894019	34.7484236403244	28.2759910452779	2.14317178429736	2.6978744937462	3.1969065016396	40.9190985703486	6.50187554805842	15.1142578551809	3.11150768790559	5.02013957874949	7.86225532741967	22.4469798836813	31.1411110759663	1.90698764300799	2.54688099085706	2.93115077986287	3.46358232099999	38.2991151910047	32.0013417408702	5.35678759607041	4.78987516788256	5.32339899363687	84.7264837365868	25.0533865019099	26.0928922570308	25.2778258296522	27.3209880101004	11.6364031223482	15.4648455290654	16.0989098365906	10.3494921910845	4.28980176249675
sample_113	3.4100709397931	32.141128590854	39.1133783172236	41.8581500718156	5.89309444177467	13.3592645330579	10.4308627427999	11.4282491417453	12.706946712157	15.5621311636524	18.927511875266	19.6474606011767	19.9494962215027	0.883506337675	1.75907711596781	24.5692153204397	30.5505498905166	45.6412221320217	39.4430418944681	2.72294643517162	2.84967687420946	3.02258129093755	41.3282515788947	4.18824327842775	31.5757234249668	1.71287399031874	4.64760056261829	10.5995358504192	22.3831964947195	41.9821985986892	1.92005606098091	2.28864421142492	2.40827781176834	2.74040900047272	31.592797097601	25.9672041138481	4.22452822661448	3.83139095102625	3.89657275912225	86.800943465473	28.3228228936894	30.7157895273179	24.6962318057862	23.412312426948	10.8266109487919	15.5774462649435	16.1544022489071	10.3523020230917	3.99400201836856
sample_114	1.78593962098165	20.4956365349618	28.7030998157907	36.6297204335558	6.22553725454883	6.82105210946161	6.64479842722661	8.13758702391999	9.76019470369229	13.2472349787397	16.0789205723745	17.8928433825757	16.1857064875876	0.761409919770084	1.41997801651227	15.3214335747426	25.5725335671773	29.9211136101588	36.1886192244291	1.66100743764676	2.13868590866999	2.41262227122914	41.2463735430044	3.42207326380172	23.3951744154451	1.50653779574222	4.8109386307834	8.1013039918367	21.183319324	39.7360491792691	1.3104745218981	1.56598994105747	1.77892706552834	2.01740692001115	27.4215941702161	32.2394410718661	5.17954497271935	4.60883035557875	5.13000543969625	79.6514227583702	26.8757259111709	30.4742213654035	26.3677930963055	26.2325375802131	13.0986050543545	15.729515965495	17.2107184483542	13.9642226962738	4.13604209747033
sample_115	1.8165523282182	29.0967809840528	40.0333454459124	47.8389626370271	7.97232812533727	8.5821009456389	9.52603720277445	12.594385646913	14.7904976301104	18.206252647232	21.0936004343994	23.4007913946296	23.9039323056	1.03451332195472	2.25746294216091	21.3452783971045	31.97615902523	42.2025077824915	39.6112804005754	2.11379853599409	2.38477414957437	3.4084512668359	55.1394282718749	4.14503794668692	29.5566915375466	2.00562985160002	6.3484893586032	10.8018204921268	19.0354427442634	52.8881982564203	1.7832047327506	2.17138143505205	2.45631654125316	2.76058396009204	33.2870678030529	38.5690170827359	6.23209448212266	5.55754835264264	6.23721553543666	98.6306849169557	36.0366967829301	42.8513943661134	35.1889086535288	33.2931763324532	16.8785091411285	20.6882143461185	22.2019463840069	16.4559793526181	6.07519587685916
sample_116	4.82506955995449	13.079827353923	18.8867002898103	24.8477450725892	4.76933194581704	6.54205302403066	6.09566136162016	7.99039813929773	9.64883775749619	10.6437042643536	11.5530887810823	11.3601600011992	10.3937676516714	1.90599366428887	2.37750809762237	11.410689529964	18.5399027791356	22.7319274728818	27.6094734516916	2.04157404047634	2.65531875614836	2.85197776404355	30.3644501046983	5.3333521749907	14.7936908518599	2.40368553693833	4.12478796910708	6.42613830062275	20.9612801623075	24.5004258048985	2.00406819324616	2.39064517917667	2.85714160690293	2.98343289995251	24.5913151065702	28.8542876120757	4.47264079384611	3.56410629721061	3.56235757346494	77.1123033343943	23.3581576165114	23.293459891915	22.8106819424263	23.2230607381973	11.486119138166	13.9200300795694	15.1911556572773	12.6575210128928	3.45627860920095
sample_117	6.52449800442625	17.2316837544817	26.5408203336178	33.8890747150693	5.93686213429153	7.32726348066138	8.08236424608607	8.90052170616844	10.7832475317609	12.0887610929244	13.7133465353514	14.6880228137791	12.7112699047918	2.65648079850966	3.37021163060599	13.6703326798208	20.97065385208	24.9919714638473	30.9702062919208	2.85047696202784	3.85932463402509	4.33395750786532	36.5754474678053	5.85408599032249	19.2145607349858	2.82076172578877	4.93562149413635	7.06146397497474	18.7617715893104	33.2238634083141	2.98995614242031	3.84858264856829	4.11248705846133	4.39634789188102	26.6456702479803	30.1555791154647	4.46177158708565	3.68206512054252	3.75458504253215	82.7258050473299	26.7226061712172	28.372329346922	25.1389081187673	25.5891515656777	12.4224927804976	14.5941941493373	16.2165955441603	13.6317348007951	4.51535916825985
sample_119	4.67528023984418	12.7089242027969	21.4746316270211	31.1459476732777	3.70189672205126	5.27272425272798	4.87653607518525	7.85916556091131	10.8182872052438	13.0289477230191	12.9326901330919	14.2360779962438	9.72785672382745	1.01619439530556	1.4517659172601	12.6502114932223	23.5205422530802	19.7013701189568	28.2689633026107	1.734944864586	2.17216240717083	3.27751237768233	40.1396916852688	4.73120820641653	16.021106283371	1.94530905362934	2.75859943521385	5.91846158369464	30.6560846342752	24.51029190905	1.71829197390909	2.51524776645252	2.76110637744468	3.00886394007983	18.4053688253148	27.454116504622	3.35817528744368	2.79042475347964	2.91743134498952	95.3367111932369	21.7848281330519	22.2799057497229	20.7569268969752	22.0121206357596	10.2217724768874	13.7738424294731	15.7054084861215	11.2153239106667	3.45376979313624
sample_120	11.3869310938069	18.7420523361086	32.7095833739351	43.2679987475389	3.71154625453427	7.99271115681447	6.73112624422555	8.6788038532112	10.742038572352	12.0776382845692	16.7193117833773	14.8210360963659	13.2701189413317	2.4109184397257	2.8950700991691	17.6050797618019	31.4734747851054	36.915880966508	32.4106663992413	4.62997701645307	4.59384581110306	7.71441148837685	54.2468491921438	3.44231961442587	24.4928080853619	3.03933505938283	3.91691521822094	8.44474107979429	25.117775829326	36.7111424328938	2.98252040802255	5.71359699944085	4.76339127477118	7.00507997900978	20.2419162125437	22.8938796628226	2.85800585441812	2.35741553783875	2.56056093214205	105.865908783982	20.4947871125875	25.6107976445062	19.71110017478	18.9108444934822	9.14800007778009	12.7456296305254	13.9614026199909	7.99931352594685	3.23308897364516
sample_122	2.70906929307749	18.3068393293883	23.9936791752188	28.5017041184746	6.50079953626018	8.01520462742797	9.17590468226591	9.36329072392466	10.8310288965574	13.4308047049534	14.7574908079552	15.2898758615165	14.5914855848323	1.42115752784008	1.98190628053018	15.6398893187576	22.3197426570777	26.9725834408817	30.6365602488943	1.93804900286507	2.68830817572549	3.03378685145814	39.0462086648168	7.10517785767768	19.8103873049653	2.64122049293072	5.45392381248375	9.21666309045354	17.5449890141646	33.2985669340331	1.38977554117845	1.92345233021774	2.47214069421955	2.93809607688492	28.0673263112482	31.3613730313851	6.39133335192917	5.42411521139853	5.4548592273774	77.380551982859	31.2068078139927	30.8631511617848	27.9017013880728	27.5562600230153	15.384042404683	18.4121551372553	19.2953574432334	15.8690069918592	5.1637139251508
sample_123	4.12421869816816	23.029414680693	30.7172587804817	23.6105471343345	4.54785041484087	6.51837494198064	5.18428845554148	9.52569850131929	11.3854473018164	11.3915150867402	13.2114104707167	11.5666812088181	10.6412109182858	1.44788328844805	2.00488698086125	18.104099270543	21.2348295768955	37.4329588107324	28.6405889645453	2.30065303759058	2.96257423078655	3.36705601846474	39.9510597594811	5.01427941083874	16.3324275789596	2.5885080488174	4.44755050433766	7.60042491332624	25.0224780441504	32.8997402793469	2.0154425043738	2.33331123552019	2.96107798674387	3.52281693516291	36.5606598247624	29.484186023337	5.01290852636717	4.44370126792337	4.53998684099283	95.6226927032349	27.4485460890762	27.8696754702304	25.8495884050139	26.7448408279843	11.6165155528795	16.2257828120234	16.5896201703503	10.0142754600016	4.25638764280602
sample_124	1.18889282429537	18.8841873338909	25.3273930681457	32.0834981342253	7.12564198201852	7.40945940435584	8.07304117344458	8.5500029778604	10.0534536661864	13.6525656872108	15.4053687037412	16.7455926024533	15.9402669482156	0.650168087359658	1.51287561177591	14.9013788955081	25.1858189102477	25.6644577193976	29.8673695708767	1.71052444099073	2.2778736137782	3.00284909612074	46.2193859151142	6.44020425854155	21.6487647208342	1.84320551190173	5.63502669779661	8.28722502631993	18.9145239287574	34.3267024539502	1.37279011682158	1.68113022582883	2.05545085726814	2.41516666675552	26.2356775848367	32.0347594515456	5.82793828534452	5.07421209585718	5.32265461131815	75.7858653568477	30.8510903392429	31.1153848074629	27.8087373811875	27.5917986277415	16.0632986491077	18.8610076228837	20.349800191762	18.5140346545075	5.43160183616646
sample_125	2.52913604048709	25.0398965929172	33.0916073266937	37.7948127365237	6.59662023278877	7.2438975659007	7.75213274907017	10.239504575876	12.2451808807727	15.0128068785011	17.7615554769025	18.8420076324839	17.6317697995683	1.00091198109032	1.7419269357997	19.464166894581	27.5591256687859	36.9553422398945	34.9590393858246	2.2129930693164	2.71975511964634	3.23651142480452	45.7341811214959	5.11918436737073	25.8757259739581	1.71221991142423	4.94280451856363	9.07409132287907	16.5322168424921	40.7189350955205	1.84966378374505	2.54122765929357	2.36954272407437	2.67193493020668	31.4539948148177	29.0831273037425	5.25644130382258	4.50438135586963	4.8055810654787	84.4134436872587	30.3997283241318	32.3039968746115	27.4795581816556	26.6297688610701	14.3009297216983	18.0747037416309	18.7959551590254	14.7614776374565	4.69294842895456
sample_126	3.12928180134089	17.5099508000754	23.4685793676999	29.7191654180862	7.06562661989532	9.16536592433091	8.91473220215209	10.1391200145477	11.3172424547977	13.6965109058775	15.5708129343098	16.6320465136232	16.6594812455003	1.5386823827831	2.49520391396358	16.7042169784135	24.3403001008363	27.0467185421128	31.050111329454	2.60285327736117	3.97555532707565	4.19453173670079	40.0500559481638	4.08964464125471	23.1394116156366	2.02961031882018	4.08204096729328	9.80144786780185	18.7514108438388	31.789386517594	2.689325448111	3.1778791606252	3.85581241745313	3.96469257573443	30.7838815865569	33.2920224196206	6.87924429202713	5.86631542816992	6.10070578841703	86.3344246914436	34.2542880306752	32.9252847015748	31.1090586557818	30.3933759410388	17.294795000454	20.7556013605635	21.9866993936812	18.6122977362066	5.62489562588364
sample_127	1.02892310461205	20.6500383666046	27.4823467102064	36.1767661455807	9.45322918322752	5.69476330358268	8.11416273062685	8.38976452884913	8.83313299311341	11.8838319590423	13.9126708888334	16.2356174149918	16.7911385224532	0.500723310291384	1.52940256305144	13.0703621492556	20.0214349093633	33.1885198656262	40.1489396538625	1.55343144055157	1.92323791801029	2.17528953417431	33.1197585286882	3.78586173027857	20.416761638383	1.3120485740889	5.09724404911696	8.23020604078082	13.7918257376609	38.0585363967781	1.42577463628467	1.4342816832498	1.48783425255974	1.82296644462462	19.1430113949532	22.877441883656	5.73322761760592	4.58442213056269	4.30675248870233	78.8541262265456	33.923337666126	33.1265100491589	28.9822859799889	26.9642027190676	15.8850203587148	17.1222746522412	18.7737752464705	17.7500232449781	5.68112202337712
sample_128	6.51541974725226	19.5355918177272	27.2703620135064	31.8899330544079	5.96909241325492	8.48157723736111	8.23097182953158	11.1265425147709	13.8117574424904	14.7235853224076	15.4941274434054	15.8836257967125	17.124450625822	3.34531058662921	3.89436664435517	17.3563936335644	24.1982941707494	36.8119727344068	33.2201661329504	3.43318521107049	4.57726845899416	5.47049389711686	39.5237962526113	6.13386845603128	19.9001042727575	3.63058121259271	5.186154375039	9.50787133315099	18.7290752317233	31.4405407613977	3.12330304902652	3.79968177456394	4.2718089388323	5.46087172958238	33.5405948542195	38.2347241685659	6.05218252614142	4.45899384285932	5.23316220741181	83.8102574345959	28.3688484259299	29.0558100230119	26.7737582145498	28.5311914890065	12.7343376396658	15.2531487494565	16.1761452514222	13.0500609064038	4.4856840866975
sample_129	1.29635775272872	15.2545098182635	22.3266660614797	31.1711341565202	7.15401910300648	6.75800157982121	8.3215533947586	8.38932578291039	9.90908730588084	12.7533277448317	13.8460332831107	15.1178769821056	14.0556480659143	0.791099608162056	1.42418729852579	11.5227459705333	21.1706917432928	24.0915245325782	30.6159058661183	1.24491616014829	2.16076979935403	2.60207397301713	43.3208133244515	4.00301336860044	19.5184770452727	1.45470792931402	4.49669221537859	9.15828100740277	19.5258033945022	33.8522074239215	1.75437464893763	2.17819346374929	2.75436227370836	2.77885088514005	18.9209954355206	26.6387379463972	5.64155728560578	4.43090734835261	4.49120623972171	86.5728453107668	31.3808802902673	31.1741856013849	27.7876666353917	27.0137367083135	15.8559720163867	18.5589000454751	20.4122350399474	17.3833137709596	5.75992567086782
sample_130	1.31805198049807	13.2412632625202	19.7644250892383	33.6874905888264	8.94034814160465	7.30655466480169	9.89320744557793	8.67627924292013	9.49027912035043	12.88536155424	14.6753570142344	17.6766502554625	17.7155516805022	0.740809719386309	1.25565082849229	10.0649460328434	18.3209878945046	27.3518390453346	40.3787356237418	1.30895591568877	1.90278345412189	2.40043241834271	45.7013086837806	3.37750444798787	22.7353889139849	1.74671964593101	4.91508115668354	10.6262455088387	22.2388071386598	37.7494229478831	1.54089375450207	1.62180431092151	2.21596317973245	2.50726759275346	15.571560410783	21.9736767939962	6.09365789408013	4.40255773407822	4.52614365126553	91.5618118935812	34.2822595477969	33.523434087852	30.5085871585914	28.52946736784	17.9445045762963	19.1432532976985	21.1508807264466	22.2074512203749	5.38890298843218
sample_131	0.966726414485583	11.6481458443215	17.9036654056918	31.5706630313714	8.77764829513933	5.65331499348282	8.86809879227718	7.55607948507657	7.85034589531707	10.367293485131	12.0098758458481	14.5766000093079	15.2533502257715	0.50055120654587	0.989188707527368	7.72914300204046	12.8863955293393	21.3749565652822	32.7960313455778	0.85355312582392	1.71834874551595	1.9658827555989	32.6686983862345	3.70071486623733	17.3445515679789	1.07004439852933	2.91084370851795	8.79917238673564	21.5163918185072	35.1025677348719	1.16534436672635	1.24540311591284	1.90990131453815	1.89645875456594	12.3770239434009	17.1044480135746	6.15233904940235	3.96098475586363	3.85066967756855	79.9049589379699	34.4914375598418	32.080866827279	28.5197360983111	26.1884331646576	16.089909077122	16.1936841269859	17.8458153866853	18.5527770061462	5.51753978788111
sample_132	7.00279852180753	11.6844039121053	19.2633320256318	31.6829264991563	5.69421264580801	6.13985577007574	7.75484473990049	6.45404396059075	7.86721072648808	11.1007278803976	13.4665054412456	15.8418917091856	13.33359558361	1.40290878448458	12.6982092041649	10.301226893128	24.3637277826826	23.0000698870007	31.6772300086137	1.67383144234171	3.44963234196963	5.81532521047701	33.3646240777943	6.41467753879001	19.1746486196656	2.42259009395641	2.94027097964028	7.16717252816039	22.6448996318841	28.8802950163192	1.67897203259067	2.62535516400377	3.87244712128821	5.4751853581293	15.4773596025021	18.2481086572888	3.46998571284786	2.54216051892428	2.7200232336526	91.7137397878938	32.2591408179951	29.6210021217463	26.3927424526908	24.3685533345589	13.1028226109472	15.1835422658015	17.5666276122097	15.8420626003481	4.33715614946673
sample_133	8.78210315239327	23.9945218220039	24.3054812796853	13.1912318502878	3.54245274574292	6.79151047989795	4.20989748906435	6.85160263157173	6.98226413669616	9.44939527885184	9.18433709552921	8.74576469583473	8.11444590028035	3.56382667671559	3.81709285203532	13.970745384466	12.317135278117	35.1477367095519	17.4416404759928	4.06644493704769	6.16144458022963	3.99918836206825	27.4326289045534	4.41944009719468	10.0921472356279	4.55692049032108	4.5635969151493	6.07100914298028	17.6672878088439	22.0067530056153	3.26508360155166	3.37864332433397	5.76991300982956	5.2242730785651	40.9424438728416	19.1531929234449	3.54713179018782	4.46980387234745	3.12167572951234	88.6408556839778	18.3172466571759	18.5917373606079	25.6045965401452	22.0226447883394	7.81074903849064	11.3352927374898	10.0145936768883	6.33514928169683	3.12832049844502
sample_134	6.73121652265779	29.4750947177026	36.9496261791051	28.2591187090066	5.14134293030741	7.71212084061998	6.66999958399196	12.9696789694659	15.3502933570156	16.0063923650329	17.7363717904274	16.6701903318689	17.7125689765278	2.22144345132077	3.29679588595496	24.0837969924437	27.0751156376017	21.8408019166537	15.4012791379129	2.94538336441572	5.57811204685145	6.16371391407066	47.6313832423198	5.78871882418088	23.1408426173103	2.14451766439248	3.96162493098933	8.64228470040867	18.5375573127254	30.1995301425504	2.84073271145509	3.53739556235709	4.17617340382064	4.82680071076129	46.2745468051605	34.4198694796475	5.22556410690285	5.19474771704982	5.42278587319779	86.9972015362457	22.9054786151304	23.7190018739775	28.0613965548081	30.4956427230983	9.94609986849455	12.9591946280616	13.1305680167489	8.09044467602705	3.49752259287492
sample_136	1.40534145157814	19.4338137222926	25.8319950565968	32.2232150313816	8.8976326895819	10.2215668446166	12.6372609907853	11.4629356893798	12.9471392767733	16.0685573545825	16.6479404159456	17.3854516511423	18.1555034998011	0.733690583599189	1.60118322802378	15.737247691844	23.8196186641361	31.5816329372766	36.3185748765225	1.40714378162743	2.55794692031552	3.45032411248121	43.6769029438757	4.97905129371587	21.7370644841147	1.70818866086825	4.95991849137345	12.4657803730125	14.6308645066896	35.4975706075821	1.07636459888407	1.41490496202351	2.36739300788302	3.10474501653107	34.6716351321988	39.7992422636573	9.54328755647456	7.82375938466516	7.90980960612479	86.2285276603594	39.989316742771	38.0934863291949	33.9685544552278	33.8794727919816	19.6293645825401	21.4340829761899	22.3473430858799	19.5781757098516	6.91513839853952
sample_137	2.64939984727969	24.5694820696313	31.9879612707431	36.1599203241996	7.88220176772908	8.5107335224048	9.53095863270637	11.0591906722796	12.9877954334334	15.4052680720939	17.2218215380041	18.2046497418958	19.3727388075023	1.12632206061944	2.32525326241867	19.7348670597235	27.1370984451401	40.362667680806	37.8108361764901	2.32730020196659	3.17051673407419	4.07570923751182	40.6681084356283	5.56119435144317	19.4530760780268	1.90597794204517	5.42099520932714	8.9912740780134	15.9479566044875	39.3497729800056	2.22174777295191	2.82490445282059	3.19398405710471	3.5026646271319	31.2756248375688	34.5055380299639	6.78855449524023	5.49888207166588	5.72818200834723	88.7509577938801	34.3425909924794	34.6528862239543	29.6618325130807	29.2673112052153	16.0340551786865	19.1170175244157	20.1780858852453	16.7104196615794	5.59253625887993
sample_138	6.10491960727308	17.5740875178221	25.3346409899089	28.8536318368761	4.77756077164665	6.72421998425948	5.98917349185561	8.32196930462092	11.0450417184886	10.6578021310163	13.0104096895711	12.182348108413	10.2306610019306	3.17070834742672	2.87028826848917	13.4340657246626	18.8214689179529	27.9252152111086	24.1852137582674	3.05158004449618	3.14360733295041	3.2780179744737	29.2585579957592	4.97402384399886	11.8589674354602	4.35055324862081	4.80389633566049	6.48629779013995	25.8919600687036	31.1165416415811	2.478417650283	2.99023534143709	3.01646161297044	4.34941436467571	38.2463194006236	31.6517092880789	4.67260207078601	3.6822053273037	4.20607295082953	86.1168847982934	24.4142461115292	25.3502431151846	24.5166925708925	26.8461686809344	9.88154921568103	12.0497013632372	12.7660758496899	9.23166272838856	3.34133302201754
sample_139	13.1784589357261	17.2987801101285	23.7798926979105	27.812444645577	6.4012317287085	8.61391464127933	8.04291797258188	9.90617548409389	13.1814462853005	14.6341265158538	14.4596914993646	13.3875919198841	12.5369306045206	1.73983549785808	2.20362177290228	17.1625936086147	23.036524945957	27.2655924985421	24.5203872102395	2.11443970871656	3.04166311243346	3.57293906719204	37.52751970632	5.20943262155804	15.7993464729102	1.93762979045384	4.23437016253262	9.6388643831005	18.7815253580635	29.6028952647864	1.64823309502633	2.01584669689585	2.5690016319752	3.34801144366615	33.5777660482859	38.0332967144761	6.69405245276282	5.7776999259848	6.52837732591962	89.2699449062835	32.3662110541223	32.4953700167153	30.4621060054959	33.2013409687056	15.2779421615223	17.5784079651233	18.3886044180075	14.2960689853484	5.4162726005956
sample_140	3.15144686497588	14.0845781187163	20.1387443108758	26.5310208284101	5.81037156485387	6.54174538090459	7.20722551027866	8.20870106232587	9.82291084558797	11.67141558797	12.5656561664619	13.7451113477699	13.3841926055615	1.11412169864242	1.74378484771491	11.6887548800495	19.7925438274132	17.8202420633021	20.4124247229493	1.64014378597248	2.84861436841378	3.63651152222882	34.0146628808015	5.02733151856683	15.1896569820385	1.74838595183562	3.50183387799628	7.36897557664657	20.7941530328332	28.6007486707443	1.65343906270324	2.2644667078808	2.7544265154561	3.17989104940012	19.9195186481055	25.5800212328956	5.12422206470801	4.10945451295448	4.26852147052937	85.8561275669319	32.8816913715532	31.6089044573316	27.2849401009695	26.5164452687083	15.1816201981987	18.0854801495639	19.2548880590672	16.3789760861058	5.83774528087276
sample_141	2.08094561430794	17.1941959391296	26.5446097209265	37.3858961375632	6.63931375791677	6.21236506601201	7.54642178368359	8.53596831183548	11.9065979094184	16.5036229381451	16.7185453876452	17.3297830292766	14.4110445060298	1.06602865083786	1.54249729667101	12.9460849785682	25.8024361007323	23.4845483910173	30.972847606126	1.51652476423225	2.46484899597253	2.8599411058555	45.2747572470593	6.35178900324144	18.8421808461647	1.74618042462512	4.22236124255557	8.56158537414766	17.495290567802	36.8793323927418	1.36078090738235	1.7361832194367	2.77844572795795	3.36913776691109	21.9952519554349	33.0921466015221	5.10567564371773	3.92813589674878	4.33722287423655	96.5111194306331	30.1770976924164	31.2945351004865	27.090284395351	28.6551920786555	14.0479898364849	16.3365011321997	18.121302339745	15.0800185269628	4.30931542731033
sample_142	1.62870253225968	12.2420579943004	18.195501944621	30.7711069262235	7.82200425755763	5.92349801929996	8.16988014557941	7.57502515595986	9.05990121730343	13.4856592483834	14.4649592910839	16.325070029662	15.7401248761151	0.891573301145102	1.08879764345558	8.74504603369752	16.6476486461387	21.0572394355293	30.2442791046311	0.97770145809357	2.21603461631776	2.48206515289986	42.9102007536977	5.49442097298445	19.5007599303847	1.69576373789312	3.04247188941541	9.24734693068835	17.8080566125358	32.6960948057453	1.25717954475388	1.75278160804061	2.40422434490581	3.03379969398261	15.6339371001224	24.723845780945	5.8563616846195	4.13022549338938	4.11542811946379	90.7873558754094	32.9517601749303	30.9521814392178	28.3293873084735	26.9950559046708	16.1493893961907	17.0544751118069	19.5669530418568	17.9934419810797	5.51010467051492
sample_143	7.60642943029807	16.7508536329917	27.3655331645205	35.3340063420916	5.49231129662446	8.29694677056907	10.0562432685031	9.0111145796965	10.1657660954272	11.8494155009748	14.9625044844618	16.3016230503238	18.1235264625063	2.86450486404659	4.6721675746638	13.3607947325891	22.3000245746682	32.9118457685045	41.499316842745	4.1743867568994	6.98326883051899	7.43717127121314	47.8190922406401	5.37032888748894	25.1747126513281	5.3229345147197	6.40226610830587	12.2753096036417	15.1403481200338	35.3454291303456	5.65531649592626	6.93167897305078	9.34384844964065	9.64234788123663	24.5496449235836	28.0204651689523	4.83171055404072	3.68844459137309	3.88339482408649	84.428013992038	21.9362334412067	24.7710022543539	21.906829978248	23.0010661429286	8.66214039365518	10.3679722986739	11.531256052917	9.57541304895797	3.30456250303811
sample_144	4.91479053185	9.27548496714907	14.0613208693586	28.0959924185838	7.68321682367572	5.41651357749894	7.81871154972679	7.34150446246918	8.28465464908756	9.57111900141136	11.2864439129359	12.9746449845055	13.8568046459885	0.616405624263248	1.96788772824048	6.97761317520771	13.1357418521031	18.6463569795009	24.907006918674	0.902680007267226	2.59678544868867	3.38764006431757	30.798830098093	6.81138207971895	15.1807300416298	1.80533077831603	2.482730183678	5.10661716175553	21.3200360550306	30.7096270995169	0.989361780146515	1.33865185295787	2.55937571262862	3.18541867295798	13.7678494148669	18.0116670966815	5.27462559669403	3.41162338009804	3.29108767786897	79.8096040318562	33.6044572707417	30.2499107075632	26.8558363345255	25.5639803415139	14.833673402033	14.1945344949393	15.6128942679389	16.8197581192383	5.49234461291002
sample_145	9.0706553945517	19.7586091269425	24.9224137138391	19.4962827937781	4.63284491810696	8.79742680944979	7.71952182865514	8.81932365748014	10.0891415500772	11.4878174555072	13.120603069739	11.8574386282454	10.5341932151705	4.90928767425758	5.20111956082064	15.5087818484755	17.5794366320161	22.2051490411466	15.8867019045711	6.73453484144882	7.81187360571071	8.25626170068498	32.0628763046241	4.53504422579111	14.9397013690353	4.6688676133583	5.07456370764747	8.2864516559308	20.5897890608305	28.0770883922165	4.99705642914744	6.23424403444862	6.62340779946981	7.45605558437379	39.1833847692367	31.7287315500339	5.72564803980333	5.47473423275954	5.04524209437207	85.0270162895787	23.9307714377704	24.2726120688836	25.8867971512825	27.0076662544901	10.8544500240672	13.4345037565564	12.9875286476921	9.19805367105935	3.93638926666553
sample_146	6.21603388752908	21.246103947851	29.7758613667453	37.1066611400923	5.33161470319544	8.22543552652122	7.77348995760071	10.8052118481232	12.9683438843614	15.5760809353353	18.410840077226	19.9868551267293	20.2394314152608	1.49958670789572	2.60756753808111	18.4831382771034	27.7165039452881	25.2116128549029	29.8191119559686	2.53851158044826	3.69274495945667	5.29108714585652	49.8425849320421	4.92510076177229	25.377020284032	2.62330151954188	5.13080443184769	9.71327830884768	20.4539432410619	39.8404694132095	2.23738208397699	3.13026799099626	3.3026354262387	3.80823614664113	33.7565044504971	39.4821746698504	5.36464694406876	4.94812911903418	5.36433622947309	88.7007012898361	28.5820565080571	31.4252177702181	28.0760210059601	29.1681580447486	13.4752729455874	17.1769550545909	18.1760547699513	13.5529777033642	4.08387655185565
sample_148	3.88591400519238	50.1018992785641	53.5177358215427	13.9530088792251	3.5851405343108	4.78496284946449	3.826133685054	8.2745416486704	11.0929285266834	14.8562115306568	17.9013707868043	14.6576969284018	16.6264798248333	1.77380051849872	2.16826843814326	4.22315831410485	7.81212665993615	48.9466254868368	19.8997553938139	1.26474510024797	4.51054206595777	3.06547846674497	45.9673669494231	4.41406218983465	14.4995563406454	2.97949305692206	4.16797502194118	14.8317182914357	0.777408927460211	30.6184836698485	0.715998537345176	0.994504917119201	1.69462389569668	1.78770783325148	27.7948035267819	24.1606190124327	3.88296547872206	3.05038518451174	1.76417939822224	81.2664497077418	4.36801632400765	5.88310280453661	16.1872314095055	18.6831660089355	3.16642198183522	2.12207031124253	2.24624015267085	2.06050777472734	1.7726486301754
sample_150	1.5473100301141	11.559001836246	16.9310663792431	27.3818550595975	9.06837014446453	7.47468291724753	10.8742407127205	10.012503346459	10.9408674281896	13.9092106426259	15.0455446338537	16.2595054169144	15.2058269717766	0.550948302142171	1.06088407041071	9.21572648286098	20.3338080599875	22.6013430644213	31.6773851553724	0.950192918943883	2.13682701973118	2.60493245292976	43.0263869045614	3.32614353311741	20.0076316578802	1.45640124992765	3.07779560994158	11.8124242713305	19.6753511438024	29.8900346782054	1.17910687767227	1.48493767836537	2.27379441797539	2.58141237416131	22.1141908174465	30.1780068592717	8.72517162448015	6.66921673088594	6.59034758218531	88.512188583961	37.104016178826	34.7201394253263	31.0909308544904	31.0838902401815	19.0652628517315	19.9787853535852	21.8278582409823	19.7653497696804	6.96277261370477
sample_151	1.89079462709512	16.9825687887755	23.7276899499661	34.5023784520532	7.45447194789797	7.31616787603797	8.27325100102622	8.81302389300201	10.1359280655809	13.8635251455599	15.85361878197	18.4405629757844	17.1470290422307	0.883909519649029	1.74024937457631	12.9295705917252	22.1132728028958	30.8747026416046	39.4787331682071	1.7334083978137	2.07429151043256	2.79890213786221	40.3803368048375	3.8681561781702	25.598982180663	1.91868875877319	4.87461126417732	9.52818003477453	19.4769938053272	36.4684801739397	1.83349755076849	2.1098711207239	2.32160465944091	2.34957881751285	24.5158599406593	31.2595932576962	5.52078898738849	4.63798238007808	4.68358067320923	83.5359906246425	31.3173278370249	32.0063932713887	29.044654717654	28.1544041912842	16.1262415453597	18.7416731977887	20.4203194588379	18.1866035040872	5.23825876249935
sample_153	1.02286578381288	9.77476327599984	14.3965354796749	28.3952923667378	9.34795511600895	6.07982523547626	9.36478637671562	8.57815352752993	8.94098104399056	12.0725117361482	13.4315041976673	15.5419766204351	16.2632122944763	0.533792240587459	1.09161560925051	6.63769401653642	12.7636081194181	17.7486516897693	18.9536950819312	0.565784675520745	1.62133415204027	2.10483606000537	38.5528403451463	3.26360225634808	17.6827672842519	1.55971578457661	2.47388632459463	10.1827122116687	20.3889525518759	30.8379122285915	1.10180841492145	1.10576461621947	1.69783688335411	1.92345500396703	13.1403106424411	20.2737586292292	7.54053971870282	5.24432020496019	4.91303670803157	89.462002429631	36.1239220491719	33.5069299485709	29.4989372981527	27.8473524259374	17.6580102835963	17.1180619620361	18.8730066729832	19.7803026708494	6.39716855691556
sample_154	3.20716599232445	6.29682828645875	8.85618272076604	18.5961109568639	7.20118823520412	3.6799560631871	4.86085392950843	4.75027491082413	5.15107026533185	6.84503536180314	8.10530397546036	10.8422268129685	10.4869751880678	1.20368985244646	1.52302889762951	3.96780206388769	7.7455457106823	12.0434157979602	18.9768161022229	1.15991335310968	1.89675490989029	2.21218873568023	20.608770452644	2.66285953390683	10.1724035683561	1.46415986614711	2.08424952748295	5.92213307753818	18.6287774401418	18.1241717334456	1.96470643387227	2.39900193026142	3.25392162781707	3.29846213006783	13.1676641868683	18.4624998470626	6.13247242400693	3.7585924675002	3.52736576237794	67.8754804255037	35.5552691925014	32.6195881008049	27.3257684559349	25.6192150842934	14.7675226662887	13.5256715475704	14.7581961532911	15.6960391438716	6.6967583929107
sample_155	6.20612990066443	10.6971552340985	16.486544644361	29.6730058545919	8.3868016312085	8.91099470487654	11.4185015199308	9.81938162584717	10.5659866831439	13.220541493531	14.3295635547947	16.3188014574236	16.0328852031063	1.92350015604445	3.73051845265812	8.30547334448154	18.6703417544172	18.9739382715144	27.7322857313218	2.52692255147338	6.19456052131732	7.74971288001777	41.4471523853067	4.88106748804794	17.6113224155645	3.46939348973636	4.33182358171481	11.2288837828982	13.9780306395509	29.0968279174262	3.22966361135486	4.43080740810217	6.83119142128977	7.83542182604831	19.8169180598407	28.866624388126	7.19624462844078	4.86964030418801	4.80144678611147	85.3965627229953	24.711733143732	23.8969165430843	24.7974912868274	25.2056820120146	13.0218757830814	11.1002422120386	12.395580703078	11.2168213205466	4.65861769022249
sample_156	2.41774385319431	9.80346430328979	16.5714841589878	26.5467780299089	5.02272907071784	5.47879609113351	10.45627834827	5.16067371704332	6.20496378518908	8.78601791305582	10.2811143597535	12.6752569632425	13.408546330546	1.61665785883074	2.16302895938446	5.58162130540776	6.94347676388988	17.1578365695292	25.9737037792004	2.20536082501689	3.3702623088624	4.12850247952753	32.7538997488391	6.1367111316819	11.8351184799213	1.97927739314157	3.09249391358785	9.85601800911643	10.7442274943539	15.4687042919554	1.12440669864787	1.23820399633381	1.63381750199503	2.10708763565146	8.98485181115001	17.0147353696839	3.5400325879889	2.65991876702096	2.39499909907613	55.2643274802969	17.6091719220775	16.9302517980458	17.3705514783085	22.7330045616965	15.8246203014107	11.7965621433408	12.4628001877949	13.058757650855	5.84483507206286
sample_157	8.13332063375062	14.7983850391056	15.9708619371501	12.6536929292595	6.97872508629589	9.25232024424974	8.69640028509723	8.75958285943689	9.21708986745364	9.27104110094764	9.83494564719663	9.93747532794884	9.74606441241021	5.83445103072628	6.26121834254008	11.2125275293659	12.58417558848	15.1314143075958	12.9195364885537	7.53989587732652	8.63141287334074	8.69141516923451	21.3477385546715	4.46418727030249	11.1357697393915	2.5015889471498	3.29466133311973	6.61644753598403	17.0154080767983	17.2689848581113	7.33425016138737	8.13617489946171	8.18336633076076	8.28457594282328	17.3488605480884	16.2895116709566	6.70210359046916	5.32413259815719	5.64670612075722	63.2763299158494	35.453670658719	33.794963614779	30.0821135085698	30.0740417614628	15.7586039366347	18.8047343532557	32.1727120591356	17.9537656136103	8.71316671143044
sample_158	7.92253576830346	24.6129463693707	31.2399733951947	25.6821083553527	4.9012150689343	8.66278675211883	7.09471030770658	11.4332211864592	13.3828829841215	14.2833547209526	16.2935861615604	15.3054650703837	16.2783694054065	2.74941309619086	3.22625932757777	21.720490432048	25.3104919906222	26.1791983812814	20.6814091117465	4.47484945241784	6.18079099475661	6.68402824197944	41.5092210218434	5.23384528787928	20.4746802207507	2.79252356596308	4.51522375070209	8.76234315233553	24.864358865399	31.4527551123986	3.88133223521518	4.49160536270997	4.98770747651162	5.67967911614572	38.7217167584294	31.1700146749094	4.97769552106953	5.01881204713257	5.37913086494723	84.5718042562506	26.9068106993716	27.1290571284866	27.6467827793615	28.7276845726932	12.4008429591951	16.8177652030382	17.1213805030594	11.2245896849339	4.27869987359308
sample_159	5.48637006931913	20.5608030705861	25.9633007064181	27.3267723878869	4.94442068535603	8.55809332137523	7.61812165646132	9.88722072205607	11.7910377065691	12.8245178184886	14.5653728810681	13.1587712367706	12.1834437350375	1.84258225719687	2.71334850132023	17.3273420168345	21.4043875601103	26.6376220458446	22.1021662388495	3.12365292776765	5.14048297261163	5.7644350770016	32.9411031819731	6.46958961645051	15.6884679985654	2.31778057125427	3.93067643040594	8.43001030130237	22.8298996034064	25.1043240594779	3.16084815698751	3.90374386411192	4.19254699513263	4.90881002613589	36.777499133119	30.1095576207681	5.32541165201135	4.89835487013336	5.10501701479752	86.6004208282063	27.4295886608527	26.8269238573302	27.4048993884852	28.1935868460587	13.2971875125817	17.0051692294651	17.6293532968502	12.5044442100343	4.5484126212012
sample_160	2.4179832325795	17.5164957740279	22.4661598534215	24.6791281872726	8.76767830396917	7.27948746328536	8.71763589074299	8.7656469946167	9.8278019809011	12.4172912259054	13.9104259212445	14.3361937575703	13.6545614832507	0.888779732271577	1.72241618565276	12.6975522718103	17.1227638320065	27.9569351384329	25.5705013173732	1.6229511399835	3.01339028258967	3.55306396035478	30.6460661343417	3.96911477241089	15.6571636561548	1.82904515051703	3.33200807583214	8.62996127959705	14.0638440235806	27.158973718728	1.25316716247168	1.67339568155982	1.90611483338223	2.29073562956855	25.9113680266943	23.6584327662448	9.7090451385151	5.10309797899914	5.14848588964792	84.2260966641324	50.8820673288223	47.1081743261554	32.3745025962176	29.0594537535446	16.6946526245156	17.8081518032311	17.9961659768526	14.8140606333689	6.23963917967184
sample_161	4.8551432757946	22.5392705919701	30.6610053422386	22.451560788495	3.56010576121647	6.19115902422874	4.76618711333901	8.8339407544819	10.862165251045	11.1082458147596	12.8755006569272	10.903661130358	10.3237341441242	2.15890403177087	2.31662625735192	16.8470667788419	20.0839166522659	18.460208032361	13.5976488499178	2.74375576902269	3.86486914864895	4.44318547835205	30.1425557743762	6.07560643392983	15.5233866167053	1.9255866571709	3.5812819749813	6.50376138632772	23.731776741397	29.7797953766894	3.20227480415812	3.95743953404479	3.44103254643317	4.18345661570663	34.0700339326535	25.4940303892856	4.18329613816016	3.96579108397655	4.43504798060479	88.6629244455335	26.0083703333647	26.3913374391667	24.4191650749746	25.5176664222793	11.1361878169708	15.5630168813808	15.9704801212346	10.2529176516079	4.26858982360205
sample_162	2.45387072888445	17.2018996534949	23.0640127837743	26.187149262479	5.86837472626442	9.57384767812129	9.01838414560825	10.1230187773301	11.6063135534504	13.0593085354733	14.2108202205822	13.7883406082349	13.4314252590162	1.26899306520788	2.02548010696416	14.1718655199937	18.799224071711	29.9709420316279	27.1511928379262	1.70618391645009	3.29370259023075	3.65562241183463	41.3717202253499	4.28347518102311	17.9740304328524	1.53836313037628	3.54919539654774	9.67645513567	20.0283509165576	27.2670533248547	1.71585150061108	2.179869594519	2.91447636506584	3.33365877174729	27.3300643439259	25.2397400322473	5.5340913006333	4.86260099381109	4.64029987668114	93.1448445593718	28.7075968855017	28.3561164083423	27.0469251955451	27.078489081564	14.7631590774477	18.7904241469066	19.5016705412053	14.3161378579852	5.0403547799751
sample_163	4.9199090093521	25.0679458152714	32.6063962097841	34.848748547489	5.20753423404229	7.19409578373699	6.66366866487084	9.13742125305677	10.3036607906652	12.9920170101771	15.5201247132663	14.8315546238031	15.8411066553432	1.3893100732374	1.98389190033168	19.3271518097998	24.1692215610033	43.2055277660917	36.5797521488414	2.62458424483379	3.33619443536474	3.73450199084878	43.332697576562	3.87276135627631	24.7659189662196	2.03857434363715	4.07262378221829	8.86102842298658	22.1297416072034	36.0099601514838	2.43891380307656	2.85895568639368	3.09503597958374	3.58491594344569	27.1978179560163	22.2697959697098	4.28907928479988	4.32260518387911	3.98011909448146	100.528460527569	32.5586197146271	32.883255732485	28.1982097452081	27.075994172509	15.5451459994688	22.03914028527	22.6193257395287	15.2094146484058	5.50478154587064
sample_164	0.96112158046985	11.820130412615	16.7383974742677	26.1338835739417	9.01195655691963	7.24483047055323	10.2616429918975	8.99094730230776	9.59247851960838	12.5799138277998	13.8072018823496	14.7117812238004	14.0042559445791	0.66532379972858	1.18594281268329	9.11210179961143	15.2287353584022	21.6035744915737	29.5770739775347	1.13206511102525	1.81828867088207	2.25669103012802	33.2480458858231	3.7256251445429	18.9557776464079	1.51258592148212	3.47925971254781	10.9113364600149	22.891323789399	26.1197383776842	1.05370805326674	1.29259833585286	1.74276589149712	2.15732615894008	14.5247879526087	21.6529197509105	6.98388051295664	4.92881366003966	4.6782870452842	89.0224756039921	33.4544104207128	30.7984322916131	28.4602702177638	27.9145840208251	17.5953453986535	18.8125113053916	20.7061037554828	18.9912034598597	5.43384319439574
sample_165	1.49869265525309	10.5154428843557	15.2541405155039	23.4155964216635	7.44054218573203	5.73041064810275	7.91607457955615	7.43917960326619	8.51624712974205	10.9618681177973	12.1324941139587	13.4675715807874	14.6972127029967	0.565225213745088	1.26559067618582	7.39041306296984	15.1696339342353	13.6176944294406	15.9681749773331	0.757970155593412	1.80181287718219	2.58909550067953	31.1880519597844	5.45542774985564	14.6450381761579	1.37118959406905	2.68675285554862	8.24287272069967	19.2182977251198	23.917611765672	1.06236502572956	1.38024587791832	1.94119749431161	2.01016026265329	12.8580042600852	18.3867911627999	5.66839781055532	3.88375637272911	3.86103637984319	74.4386052671556	34.539280722068	31.9886403497504	27.0650356479259	25.9308547828705	15.9095603391906	16.3194757285004	17.6269651185558	18.1012508652471	5.95880147647619
sample_166	0.913087794689778	9.52115986900109	13.5721711016661	24.3486750238698	7.44628241623061	5.0614107934192	7.36658562956176	7.01128167903945	7.43707657583485	10.1664489635749	11.2436889859035	12.7215911691455	13.2840252088368	0.47282012305274	0.836003864735666	6.31500963556426	11.7148277229601	16.7358762712818	23.8572524547397	0.623749972964502	1.63712611830482	2.00792425740764	28.4435815473521	5.94196108861668	14.387165006046	1.16097475289408	2.61296408890355	7.40565294443572	20.0391408792919	23.4193740402697	0.898478635745964	0.926953722990196	1.55840700395471	1.96804693228151	10.6329492920517	19.5218169767903	5.63099790532496	3.77606374711507	3.7894745739675	77.8271102130022	37.4928410134412	33.2262875030402	26.8402734137973	25.5629040079441	15.6443238665648	15.7814287851637	17.1891312977221	17.8467012212975	5.8461080140993
sample_167	1.90931709658971	9.70665872268972	13.8301511947342	25.4057185692909	7.45131626173436	6.05012297396987	8.96846123507978	7.50560437120575	8.29659980993238	11.9115756894072	12.9036454912829	14.9118479880122	14.4676764691616	0.784945504025036	1.56784656399275	6.64131789810078	13.3142952938158	18.8607236361316	24.8048035973921	1.14502076554157	2.99080652587012	3.67192117839867	34.7729251771918	5.0852984536837	15.8917468741115	1.68494082549151	2.78417197804666	8.82739759787918	19.0541679193494	27.1454718401781	1.06140001586383	1.45504284155336	2.97037987436409	3.24927865117172	13.5605881857666	22.9012647130847	6.02490399419215	3.80967613145322	3.79872031899589	81.0224648658368	32.6043077538723	29.5938327519185	26.0568895022985	25.3470006471953	15.1207636924896	14.6220116123382	16.1984133005265	16.8976057057539	4.8404818911245
sample_168	1.89515120277997	8.48390916842849	11.8541968971058	25.0608153291402	8.48258623523753	5.77705402051992	8.19074925356384	7.78030380611346	7.77820096914567	9.58388501905494	11.619524589549	14.3329905012727	15.2009767977591	0.664682359765547	1.88675934742326	5.97745946212115	10.3339175292122	17.5476787550622	24.8898661460856	0.67634803009067	2.5137824022339	2.87625873617806	31.7270998645722	4.52327924891047	17.2038754308091	1.52425712389857	2.91906501636421	4.76747461015963	22.4746082195446	27.4675129878665	1.25066761212721	1.30344260396244	2.68762042842009	2.70613803765569	10.8008787483422	15.6808196783558	5.67373889107215	3.52125526188875	3.30762189850746	73.2110677785271	37.1129510916637	32.6544326954164	27.7033276619928	25.6536527028503	16.4352869424126	16.0518400652729	17.4951562298604	18.728983935524	6.5272298055985
sample_169	11.8864114983987	36.4934159729087	36.822720798685	22.4704363270465	4.43806662647444	8.78484041908398	7.11275718038369	12.6416355873695	12.7315254323557	16.3503295112856	15.8414967977664	14.5063048230344	14.8775150460891	3.16276162013534	4.37443094735584	26.3195801299422	22.0657236165401	26.9887768789753	14.0392232994848	5.98494539736081	8.64094749915089	6.01556145340063	46.1417869754982	4.91313289533034	23.2662083254093	2.67738437244157	4.91618357023116	8.43818180580362	26.2910712901804	35.5951724354374	6.14348979448006	6.35066145489813	7.3372165694655	6.43346025620612	42.4763973686865	24.1705645727683	4.22514415305633	5.08898653661677	3.97234292714264	84.197155620923	28.2729673477485	26.3734995377498	28.9341303053947	25.9117647092854	10.8765412851181	15.755174913052	13.5979740245359	9.2912714236904	4.17440823406971
sample_170	5.56802828207442	25.8779755212119	31.2221251760285	26.1206734805149	4.6154044393281	7.05413988896721	6.05525004543293	8.92557357192669	10.1610420829417	12.0744348473351	14.0598890884323	14.5156425166263	14.9077225625657	2.08200887039844	3.14746560221311	18.6524017581187	20.9809511520403	26.0144355185712	20.6377210289333	3.08780597975468	3.71664952883639	4.15111848885119	35.5401838990313	6.49507436766041	20.0515395238874	2.81851045604611	5.09379660993969	6.72920266686682	24.3682295101841	33.8279948159525	2.5994260968129	3.11436017531942	3.84692013899741	4.29405618948131	34.2447852146972	28.2885484146027	4.60381696100009	4.98944630742577	4.53890333140346	77.7381704761684	29.7471829235257	28.9898500863496	26.7237452036876	26.2824433769292	13.1548183536045	17.9561675946042	17.4518829990227	12.7920976771105	4.44938293952935
sample_171	7.00660084540171	31.1584150312839	34.9523359828128	25.1656570184714	4.13150301068808	6.55479239163575	5.45542495245039	12.2269754954012	12.7537974244522	14.9451609048174	15.9110643800213	14.2296293091193	15.7237714341658	2.09860723306433	3.12296852346739	27.226096518684	24.4873249836552	29.675011711075	19.6393863326832	4.09462199255915	7.52034273997097	6.64929504974776	44.903464330876	5.17915963349245	21.2440572767233	2.56745903750335	3.88189155339262	9.40968710634182	30.1842011793349	29.6187107499068	4.11780404626778	4.15879267010738	5.57029174954673	5.95084365260681	36.9132602520313	24.2844809369989	3.78957497494447	4.18854975469361	3.85148888215677	88.7460540907576	26.0777285673372	25.5796972658629	25.8887890451534	24.3547288880264	10.6489983608953	15.4762995178474	14.7809922594703	9.97483961366133	3.75739927935836
sample_172	5.73442018853439	33.1723257981856	37.6251176516059	25.138255739142	4.52059906011063	6.33732124097714	5.62669457949334	11.4309776166631	11.7270393242024	13.654748257859	15.5229652823476	13.2374285971672	13.6075984229871	1.64683199903733	2.33884184586521	25.6249440905226	23.0369394061222	43.0999636362786	26.9322309493289	3.08022665941915	3.99345418384039	4.14984416617336	46.723528302706	4.1247245458827	21.126765157889	1.94358019782892	4.4971838710826	7.23626708308312	27.6347675411021	39.1628443592381	2.75340053265946	2.97984201943826	3.574610075705	3.86794048690119	41.7472479235058	26.3604809743704	4.08386937048578	4.89158654333464	4.33258080525066	102.882523358367	30.2958312430554	28.9860192061273	28.7501686329648	27.5193518867892	11.6021236327797	17.3277308858314	16.5385499128551	10.4730566723967	4.67001796992599
sample_173	8.33090815295264	29.6692896599651	35.0133858487403	25.1456391634567	3.89570381392761	7.73243500818244	5.66107808335105	13.2860174036259	14.2224472066691	14.5209386087545	15.8624814235105	13.9915050369839	15.707213945049	2.32273960013559	3.14586537641039	28.4680389463824	25.8853759923795	33.0977938103203	22.6271793599829	3.81893025718113	5.38291155199509	4.72612348382964	49.1605196574936	4.66634598894495	20.6861480167313	2.50266089412725	3.75013997435008	7.16296351967732	27.2671883668743	33.5298820804993	3.70430146871379	4.07633670126834	4.22168950980792	4.53310080456573	33.6731301141482	23.4865502568074	3.75696393811538	3.67028313259818	3.74058798620287	95.059834018364	28.4789580675682	27.6764796765283	25.3008493376888	24.5218636497334	11.6381580949211	17.5598086674548	16.6725824763327	10.8926517443166	4.0548547211533
sample_174	7.86397013033764	32.4875808365722	39.289271017493	28.988364562079	4.4408600996931	7.11481000948323	5.1581441925032	12.6709675005781	13.3632698304954	15.4218349725126	17.1345843917094	14.7551354098571	16.7629505051797	2.15559599412198	3.29954556691558	28.5583146052297	30.8478133112652	33.6332714860588	23.244274137355	4.04400958971643	6.4248562141233	5.53066505313167	57.9396205471993	5.62394482006055	26.4175478069386	2.66464232010195	4.10877146056723	8.02462639281439	29.4493905413987	35.6572027288658	4.31671360528622	4.52915466466593	5.00785017971682	5.2484551515515	29.7593619329776	19.8506905453969	3.08162044499193	3.15636059330103	3.04747535935442	97.286399376473	27.3370953554917	26.7120890830918	22.6633019403641	21.3527268436784	9.81809534916276	15.2835482129508	15.5078720436415	9.02866835245864	3.68668163057805
sample_175	6.03119552734	41.347381314375	46.8487945467526	32.3615659788896	5.13285544068612	5.89801233274527	4.74455127321282	11.4949828890494	11.848969667574	14.6584662065546	16.9456501775253	14.7481266688766	12.614396031245	1.36069384076736	2.40022029273673	27.084175196675	23.112851068398	36.971911963957	23.5383986103084	2.4924627662019	3.00969352390571	3.11483220725849	39.9417174785361	2.27476835969658	19.4935378195688	1.62736931674074	4.42298170983426	6.54262774522242	21.5024674504604	47.0381186483341	2.99331241279929	3.00485250198634	2.75236542215304	3.23879991707448	24.4938653526707	16.4676386968157	2.95823624051767	2.93572177649761	2.51618701469732	94.5452589632379	30.755230808026	32.0598216888666	22.3653125288949	21.6878806484502	9.12457005511249	13.5673429813765	12.5368820518174	7.47219382923225	3.88129412745658
sample_176	6.7095505133232	24.412036973449	33.5721759597021	37.8275908251855	4.52516264720125	6.52539304851772	5.40044680806289	9.95324799511379	11.341457571299	13.0270641896807	16.4443154646628	15.2880278649338	14.2815332049167	1.26419081635471	2.12876760994257	21.6050785384623	27.7042061238146	43.961555838526	38.6280457281089	3.01193585972848	3.84367045170118	5.24213076888845	51.9545532939878	4.93261593943625	21.5534672560637	2.62862485508248	4.40194961139101	8.55188910155857	26.2092799702674	37.7803700143293	2.08512798235137	2.74961792375751	2.99917619874407	3.53966209240556	25.6551371078573	21.7234591851669	3.04921880996525	2.84134178675957	2.9862650089084	99.4096865747744	27.6060005892515	29.198307762137	24.0612204058754	23.4301277143886	10.996751097173	16.0364786579201	16.7626200424573	11.27905918811	3.48231028759827
sample_178	5.88490229051366	17.1768777466971	25.6771881507304	34.6105325910827	5.21812310211372	7.20353506344809	6.82666401775708	8.90556527248672	10.3495538044542	12.6153683260321	15.0264288983093	17.1259013503698	17.3486913232336	1.25278900929373	2.07559466116459	14.9205089251874	25.1008599197164	28.3844174608128	37.3473435818804	2.16178292284269	3.08195044224778	4.38261584137964	41.7237066970774	5.55316133220763	22.1939019831336	2.23918879888289	3.71105456490176	7.7226707955528	26.6896952782975	32.8071349658792	1.8119222341456	2.50304550029375	3.29853411148335	3.53302787620427	17.2689484779055	22.4698213223951	3.14523310848266	2.6679829802026	2.95877664402746	89.0546135537486	30.7265356331918	30.202597858056	25.7687189659606	24.5425048950891	13.6092930777927	17.7601300528641	18.9739332893281	15.1315234589806	4.01108507820562
[truncated: 3,935 more columns]
