# Supplementary material for: Serum metabolomic analysis reveals disorder of steroid hormone biosynthesis in patients with idiopathic inflammatory myopathy
Source: Front Immunol. 2023 Jun 12;14:1188257. doi: 10.3389/fimmu.2023.1188257 (PMC10291268; doi:10.3389/fimmu.2023.1188257)
Supplement: Supplementary file 2 [file DataSheet_2.csv]

	date	patient_id	age	gender	subtype	MSA
sample_1	5.19	48001988	39	male	IMNM	MDA5
sample_2	4.6	47871636	54	female	DM	MDA5
sample_3	4.13	C811365	55	female	CADM	MDA5
sample_5	4.27	43813386	48	male	DM	MDA5
sample_6	NA	42486073	50	female	ASS	Jo-1
sample_8	4.28	46844206	38	female	DM	MDA5
sample_9	6.23	48072182	46	female	DM	SAE
sample_10	4.28	26082503	61	female	ASS	Jo-1
sample_11	3.1	47501753	11	female	JDM	MDA5
sample_13	4.13	46217125	52	male	PM	Jo-1
sample_14	3.28	47561408	15	female	DM	MDA5
sample_15	3.28	47869443	32	male	DM	MDA5
sample_16	5.11	44225218	63	female	DM	NXP2
sample_17	5.11	41185718	57	female	CADM	MSA-
sample_19	5.11	C139459	63	female	CADM	MDA5
sample_20	5.11	47973696	46	male	CADM	MDA5
sample_21	5.12	46376015	53	female	DM	MDA5
sample_22	5.12	43437412	38	female	DM	MDA5
sample_23	5.12	43606865	43	male	DM	MDA5
sample_24	5.12	C215727	64	female	DM	TIF1g
sample_25	5.18	41715567	52	female	ASS	PL7
sample_26	5.18	47949239	75	female	DM	PL7
sample_28	5.19	47847223	55	female	ASS	PL7
sample_29	5.19	47474729	51	female	ASS	Jo-1
sample_31	6.1	47329522	44	male	DM	MDA5
sample_33	6.2	40101562	69	female	PM	EJ
sample_34	6.2	28021077	57	female	DM	EJ
sample_35	6.8	46696941	47	female	DM	MDA5
sample_36	6.15	47015866	60	male	ASS	EJ
sample_37	6.15	45845514	32	female	DM	MDA5
sample_38	6.15	46886384	45	female	CADM	EJ
sample_39	6.15	45398547	44	female	ASS	EJ
sample_40	6.15	42181696	62	male	ASS	Jo-1
sample_41	6.15	47561017	31	male	DM	MSA-
sample_43	6.15	XH1198098	55	female	DM	TIF1g
sample_44	6.15	48021995	53	female	DM	MDA5
sample_46	6.22	47570969	38	male	DM	MDA5
sample_47	6.22	48052333	35	male	DM	MDA5
sample_49	6.22	47522766	31	male	DM	MDA5
sample_50	6.22	48032135	51	female	DM	EJ
sample_51	6.23	43962858	56	male	DM	PL7
sample_52	6.23	47117021	46	female	DM	MDA5
sample_53	6.23	48061831	58	female	DM	MDA5
sample_54	3.23	47859490	50	female	CADM	MSA-
sample_55	4.7	47536520	63	female	ASS	EJ
sample_56	6.29	46647207	43	male	CADM	MDA5
sample_57	6.29	47205639	21	female	DM	TIF1g
sample_58	6.29	47680658	28	male	ASS	Jo-1
sample_59	6.29	46931006	67	male	CADM	EJ
sample_60	6.29	47191142	15	male	DM	MDA5
sample_61	6.29	47327572	54	male	ASS	Jo-1
sample_62	6.29	46160631	62	female	DM	MSA-
sample_65	3.9	47486075	54	female	DM	MDA5
sample_66	3.3	46051051	35	female	PM	MSA-
sample_67	3.9	47004431	66	female	CADM	MDA5
sample_68	2.28	47040900	36	male	DM	MDA5
sample_70	7.13	16459907	57	female	CADM	MSA-
sample_72	3.14	47708446	35	male	CADM	MSA-
sample_75	3.8	47415322	53	female	ASS	PL7
sample_76	4.7	45414795	53	female	ASS	Jo-1
sample_77	2.23	46306878	33	female	DM	MDA5
sample_78	3.23	17357825	49	female	DM	MSA-
sample_79	3.31	47898193	39	female	DM	MDA5
sample_81	3.8	47725377	36	female	ASS	Jo-1
sample_82	3.3	46713990	49	female	DM	MDA5
sample_83	3.3	46271035	48	male	CADM	MDA5
sample_84	4.7	40998665	59	female	ASS	Jo-1
sample_85	4.7	47902857	55	female	DM	Jo-1
sample_87	3.2	46706466	37	female	DM	MDA5
sample_88	4.14	26430791	64	female	DM	MDA5
sample_92	3.3	47838728	51	female	DM	MSA-
sample_93	3.9	47831655	33	female	CADM	MDA5
sample_94	2.27	46965815	25	female	DM	MSA-
sample_95	2.9	47448788	38	female	DM	PL7
sample_96	8.1	47198772	16	male	DM	MDA5
sample_97	5.25	46492709	61	female	CADM	MDA5
sample_98	5.25	18779657	42	female	DM	MSA-
sample_99	2.14	47759231	34	female	CADM	MDA5
sample_101	7.6	16128940	57	male	DM	PL7
sample_106	4.7	45511187	46	male	ASS	EJ
sample_107	2.16	47442846	43	female	CADM	MDA5
sample_108	3.2	47516832	43	male	DM	MDA5
sample_109	6.29	46727276	61	female	ASS	Jo-1
sample_111	7.1	42039086	76	female	CADM	TIF1g
sample_112	7.2	47763042	34	female	DM	MDA5
sample_113	7.3	48084783	59	female	DM	MDA5
sample_114	7.6	47532697	41	male	DM	MDA5
sample_115	7.6	46227413	54	female	DM	EJ
sample_116	7.27	47928243	39	male	ASS	Jo-1
sample_117	7.7	43827930	58	female	ASS	Jo-1
sample_119	7.7	47635589	45	female	DM	MDA5
sample_120	7.7	47535674	40	male	DM	MDA5
sample_122	7.14	45700094	34	female	DM	EJ
sample_123	NA	47877644	22	female	CADM	MDA5
sample_124	8.4	45321605	18	female	DM	NXP2
sample_125	7.21	45422524	56	female	DM	MDA5
sample_126	7.27	16284214	68	female	DM	TIF1g
sample_127	7.27	40321374	42	female	DM	Mi-2
sample_128	7.27	48115239	55	male	DM	MDA5
sample_129	7.27	C791346	48	female	DM	Mi-2
sample_130	7.27	47616835	32	female	DM	TIF1g
sample_131	7.27	40636181	63	female	DM	TIF1g
sample_132	7.27	47380464	32	male	DM	NXP2
sample_133	8.1	43039905	45	female	DM	MDA5
sample_134	8.2	42909505	58	female	PM	MSA-
sample_136	8.3	46881301	35	male	DM	MDA5
sample_137	8.3	46690791	20	male	DM	MDA5
sample_138	8.3	48153092	44	male	DM	MDA5
sample_139	8.31	48183059	40	male	DM	MDA5
sample_140	8.4	47083297	55	female	DM	Mi-2
sample_141	8.4	41815156	41	female	DM	EJ
sample_142	8.1	48138026	15	male	DM	MSA-
sample_143	8.5	48209032	34	female	DM	MDA5
sample_144	8.1	48079496	34	female	DM	MDA5
sample_145	8.17	46858209	54	female	CADM	TIF1g
sample_146	8.18	44507034	37	female	CADM	MDA5
sample_148	8.1	48052921	50	female	DM	MDA5
sample_150	8.11	42344296	38	female	ASS	EJ
sample_151	8.11	47620849	43	female	ASS	Jo-1
sample_153	8.11	46238362	35	female	DM	MSA-
sample_154	8.11	42790016	69	male	ASS	PL7
sample_155	8.12	47964765	44	male	DM	MDA5
sample_156	9.7	48337970	52	female	DM	MDA5
sample_157	8.18	46232887	55	female	DM	MDA5
sample_158	8.24	44755669	28	male	DM	NXP2
sample_159	8.24	45907035	49	female	DM	MDA5
sample_160	8.24	48071606	40	female	DM	MDA5
sample_161	8.24	44010757	56	female	ASS	Jo-1
sample_162	8.31	42198997	20	male	PM	HMGCR
sample_163	8.31	48125941	55	female	PM	MSA-
sample_164	8.31	47786024	31	female	DM	NXP2
sample_165	8.31	47284054	49	female	DM	MDA5
sample_166	8.17	47956780	31	male	DM	MDA5
sample_167	8.17	46430348	28	male	IMNM	MSA-
sample_168	8.17	47546332	57	female	CADM	MDA5
sample_169	8.17	48005695	56	male	DM	MDA5
sample_170	8.17	44267685	58	female	CADM	Mi-2
sample_171	8.17	47981103	52	female	DM	MDA5
sample_172	8.17	45872125	58	female	DM	TIF1g
sample_173	8.17	46760403	36	male	DM	Mi-2
sample_174	9.7	17063392	46	female	ASS	MSA-
sample_175	8.31	42136542	66	female	PM	SRP
sample_176	9.1	42109149	48	female	ASS	PL7
sample_178	9.7	46605549	54	female	DM	MDA5
