# Supplementary material for: Serum metabolomic analysis reveals disorder of steroid hormone biosynthesis in patients with idiopathic inflammatory myopathy
Source: Front Immunol. 2023 Jun 12;14:1188257. doi: 10.3389/fimmu.2023.1188257 (PMC10291268; doi:10.3389/fimmu.2023.1188257)
Supplement: Supplementary file 3 [file DataSheet_3.csv]

name	mz_peak	adduct	Lab.ID	Compound.name	mz	RT	CAS.ID	HMDB.ID	KEGG.ID	Formula	mz.pos	mz.neg	Submitter	PubChem.ID	synonym
RN163	116.0706154	[-H]-	C00183	L-Valine	117.079	NA	72-18-4	NA	C00183	C5H11NO2	NA	NA	KEGG	3483	L-Valine;{}2-Amino-3-methylbutyric acid
RN163	116.0706154	[-H]-	C00431	5-Aminopentanoate	117.079	NA	660-88-8	NA	C00431	C5H11NO2	NA	NA	KEGG	3720	5-Aminopentanoate;{}5-Aminopentanoic acid;{}5-Aminovaleric acid
RN163	116.0706154	[-H]-	C00719	Betaine	117.079	NA	107-43-7	NA	C00719	C5H11NO2	NA	NA	KEGG	3985	Betaine;{}Trimethylaminoacetate;{}Glycine betaine;{}N,N,N-Trimethylglycine;{}Trimethylammonioacetate
RN175	118.05375	[-H]-	C00188	L-Threonine	119.0582	NA	72-19-5	NA	C00188	C4H9NO3	NA	NA	KEGG	3488	L-Threonine;{}2-Amino-3-hydroxybutyric acid
RN175	118.05375	[-H]-	C00263	L-Homoserine	119.0582	NA	672-15-1	NA	C00263	C4H9NO3	NA	NA	KEGG	3561	L-Homoserine;{}2-Amino-4-hydroxybutyric acid
RN175	118.05375	[-H]-	C00820	D-Threonine	119.0582	NA	632-20-2	NA	C00820	C4H9NO3	NA	NA	KEGG	4078	D-Threonine;{}D-2-Amino-3-hydroxybutyric acid
RN175	118.05375	[-H]-	C05519	L-Allothreonine	119.0582	NA	28954-12-3	NA	C05519	C4H9NO3	NA	NA	KEGG	7864	L-Allothreonine;{}L-allo-Threonine
RN175	118.05375	[-H]-	C12317	D-Allothreonine	119.0582	NA	24830-94-2	NA	C12317	C4H9NO3	NA	NA	KEGG	582707	D-Allothreonine;{}D-allo-Threonine
RN973	191.0594944	[-H]-	C14104	cis-1,2-Dihydroxy-1,2-dihydro-7-hydroxymethylnaphthalene	192.0786	NA	NA	NA	C14104	C11H12O3	NA	NA	KEGG	854340	cis-1,2-Dihydroxy-1,2-dihydro-7-hydroxymethylnaphthalene
RN973	191.0594944	[-H]-	C20465	Coumaryl acetate	192.0786	NA	NA	NA	C20465	C11H12O3	NA	NA	KEGG	163312202	Coumaryl acetate
RN1130	204.12308	[-H]-	C05944	Pantothenol	205.1314	NA	81-13-0	NA	C05944	C9H19NO4	NA	NA	KEGG	8228	Pantothenol;{}(R)-2,4-Dihydroxy-N-(3-hydroxypropyl)-3,3-dimethylbutanamide;{}Dexpanthenol;{}2,4-Dihydroxy-N-(3-hydroxypropyl)-3,3-dimethylbutanamide;{}(+)-Panthenol;{}Bepanthen;{}Bepanthene;{}Bepantol;{}D-(+)-2,4-Dihydroxy-N-(3-hydroxypropyl)-3,3-dimethylbutyramide;{}Cozyme;{}D(+)-Panthenol;{}D(+)-Pantothenyl alcohol;{}D-P-A Injection;{}D-Panthenol;{}d-Pantothenol;{}d-Pantothenyl alcohol;{}Ilopan…
RN1388	215.0910778	[-H]-	C18215	Bis(4-hydroxyphenyl)methanol	216.0786	NA	NA	NA	C18215	C13H12O3	NA	NA	KEGG	103061397	Bis(4-hydroxyphenyl)methanol
RN1447	217.0921026	[-H]-	C00978	N-Acetylserotonin	218.1055	NA	1210-83-9	NA	C00978	C12H14N2O2	NA	NA	KEGG	4227	N-Acetylserotonin;{}N-Acetyl-5-hydroxytryptamine
RN1447	217.0921026	[-H]-	C02983	Abrine	218.1055	NA	526-31-8	NA	C02983	C12H14N2O2	NA	NA	KEGG	5892	Abrine;{}L-Abrine;{}N-Methyl-L-tryptophane
RN1447	217.0921026	[-H]-	C16831	L-2-Methyltryptophan	218.1055	NA	33468-32-5	NA	C16831	C12H14N2O2	NA	NA	KEGG	96023355	L-2-Methyltryptophan;{}2-Methyl-L-tryptophan
RN2613	311.2183457	[-H]-	C04717	(9Z,11E)-(13S)-13-Hydroperoxyoctadeca-9,11-dienoic acid	312.2301	NA	33964-75-9	NA	C04717	C18H32O4	NA	NA	KEGG	7289	(9Z,11E)-(13S)-13-Hydroperoxyoctadeca-9,11-dienoic acid;{}(9Z,11E)-(13S)-13-Hydroperoxyoctadeca-9,11-dienoate;{}13(S)-HPODE;{}13S-Hydroperoxy-9Z,11E-octadecadienoic acid
RN2613	311.2183457	[-H]-	C07338	(9Z,12Z)-(11S)-11-Hydroperoxyoctadeca-9,12-dienoic acid	312.2301	NA	NA	NA	C07338	C18H32O4	NA	NA	KEGG	9545	(9Z,12Z)-(11S)-11-Hydroperoxyoctadeca-9,12-dienoic acid;{}(9Z,12Z)-(11S)-11-Hydroperoxyoctadeca-9,12-dienoate
RN2613	311.2183457	[-H]-	C07354	(7S,8S)-DiHODE	312.2301	NA	143288-65-7	NA	C07354	C18H32O4	NA	NA	KEGG	9559	(7S,8S)-DiHODE;{}(9Z,12Z)-(7S,8S)-Dihydroxyoctadeca-9,12-dienoic acid;{}(7S,8S,9Z,12Z)-7,8-Dihydroxyoctadeca-9,12-dienoate
RN2613	311.2183457	[-H]-	C14827	9(S)-HPODE	312.2301	NA	29774-12-7	NA	C14827	C18H32O4	NA	NA	KEGG	17395825	9(S)-HPODE;{}9(S)-HPOD;{}(10E,12Z)-(9S)-9-Hydroperoxyoctadeca-10,12-dienoic acid;{}(9S,10E,12Z)-9-Hydroperoxy-10,12-octadecadienoate
RN2613	311.2183457	[-H]-	C14831	8(R)-HPODE	312.2301	NA	143343-95-7	NA	C14831	C18H32O4	NA	NA	KEGG	17395829	8(R)-HPODE;{}(9Z,12Z)-(8R)-8-Hydroperoxyoctadeca-9,12-dienoic acid;{}(8R,9Z,12Z)-8-Hydroperoxyoctadeca-9,12-dienoate
RN2613	311.2183457	[-H]-	C19618	Octadec-9-ene-1,18-dioic-acid	312.2301	NA	NA	NA	C19618	C18H32O4	NA	NA	KEGG	135626106	Octadec-9-ene-1,18-dioic-acid
RN2613	311.2183457	[-H]-	C19937	(8E,10R,12Z)-10-Hydroperoxy-8,12-octadecadienoate	312.2301	NA	NA	NA	C19937	C18H32O4	NA	NA	KEGG	135626403	(8E,10R,12Z)-10-Hydroperoxy-8,12-octadecadienoate
RN2613	311.2183457	[-H]-	C20186	5S,8R-DiHODE	312.2301	NA	NA	NA	C20186	C18H32O4	NA	NA	KEGG	163311929	5S,8R-DiHODE;{}(5S,8R)-DiHODE;{}(5S,8R,9Z,12Z)-5,8-Dihydroxyoctadeca-9,12-dienoate
RN2613	311.2183457	[-H]-	C20703	(8E,10S,12Z)-10-Hydroperoxyoctadeca-8,12-dienoate	312.2301	NA	NA	NA	C20703	C18H32O4	NA	NA	KEGG	254741172	(8E,10S,12Z)-10-Hydroperoxyoctadeca-8,12-dienoate
RN2989	359.2083684	[-H]-	C01780	Aldosterone	360.1937	NA	52-39-1	NA	C01780	C21H28O5	NA	NA	KEGG	4910	Aldosterone;{}11beta,21-Dihydroxy-3,20-dioxo-4-pregnen-18-al
RN1647	225.0444375	[+Cl]-	C14105	1,2-Dihydroxy-7-hydroxymethylnaphthalene	190.063	NA	NA	NA	C14105	C11H10O3	NA	NA	KEGG	854341	1,2-Dihydroxy-7-hydroxymethylnaphthalene
RN1647	225.0444375	[+Cl]-	C17204	Indole-3-acetaldoxime N-oxide	190.0742	NA	NA	NA	C17204	C10H10N2O2	NA	NA	KEGG	96023613	Indole-3-acetaldoxime N-oxide;{}IAOx N-oxide;{}1-(1H-Indol-3-yl)-2-aci-nitroethane
RN3228	413.1586667	[+Cl]-	C01007	Reduced riboflavin	378.1539	NA	NA	NA	C01007	C17H22N4O6	NA	NA	KEGG	4252	Reduced riboflavin
