# Supplementary material for: Serum metabolomic analysis reveals disorder of steroid hormone biosynthesis in patients with idiopathic inflammatory myopathy
Source: Front Immunol. 2023 Jun 12;14:1188257. doi: 10.3389/fimmu.2023.1188257 (PMC10291268; doi:10.3389/fimmu.2023.1188257)
Supplement: Supplementary file 4 [file DataSheet_4.csv]

	set
sample_2	train
sample_3	train
sample_5	train
sample_6	train
sample_8	train
sample_13	train
sample_14	train
sample_15	train
sample_17	train
sample_19	train
sample_20	train
sample_21	train
sample_22	train
sample_23	train
sample_25	train
sample_28	train
sample_31	train
sample_33	train
sample_34	train
sample_36	train
sample_37	train
sample_38	train
sample_40	train
sample_41	train
sample_43	train
sample_44	train
sample_51	train
sample_52	train
sample_53	train
sample_54	train
sample_55	train
sample_56	train
sample_58	train
sample_59	train
sample_60	train
sample_61	train
sample_62	train
sample_65	train
sample_66	train
sample_67	train
sample_68	train
sample_72	train
sample_75	train
sample_76	train
sample_77	train
sample_78	train
sample_79	train
sample_82	train
sample_83	train
sample_84	train
sample_87	train
sample_93	train
sample_95	train
sample_96	train
sample_99	train
sample_101	train
sample_106	train
sample_107	train
sample_109	train
sample_112	train
sample_115	train
sample_116	train
sample_117	train
sample_120	train
sample_122	train
sample_123	train
sample_125	train
sample_126	train
sample_127	train
sample_129	train
sample_132	train
sample_133	train
sample_134	train
sample_136	train
sample_139	train
sample_140	train
sample_142	train
sample_143	train
sample_144	train
sample_145	train
sample_146	train
sample_148	train
sample_150	train
sample_151	train
sample_154	train
sample_155	train
sample_157	train
sample_158	train
sample_159	train
sample_160	train
sample_161	train
sample_163	train
sample_164	train
sample_165	train
sample_166	train
sample_168	train
sample_169	train
sample_170	train
sample_171	train
sample_172	train
sample_173	train
sample_174	train
sample_175	train
sample_176	train
sample_178	train
sample_9	test
sample_10	test
sample_16	test
sample_24	test
sample_26	test
sample_29	test
sample_35	test
sample_39	test
sample_46	test
sample_47	test
sample_49	test
sample_50	test
sample_57	test
sample_70	test
sample_81	test
sample_85	test
sample_88	test
sample_92	test
sample_94	test
sample_97	test
sample_98	test
sample_108	test
sample_111	test
sample_113	test
sample_114	test
sample_119	test
sample_124	test
sample_128	test
sample_130	test
sample_131	test
sample_137	test
sample_138	test
sample_141	test
sample_153	test
sample_156	test
sample_162	test
