# Supplementary material for: Serum metabolomic analysis reveals disorder of steroid hormone biosynthesis in patients with idiopathic inflammatory myopathy
Source: Front Immunol. 2023 Jun 12;14:1188257. doi: 10.3389/fimmu.2023.1188257 (PMC10291268; doi:10.3389/fimmu.2023.1188257)
Supplement: Supplementary file 5 [file DataSheet_5.csv]

name	mz_peak	adduct	Lab.ID	Compound.name	mz	RT	CAS.ID	HMDB.ID	KEGG.ID	Formula	mz.pos	mz.neg	Submitter	PubChem.ID	synonym
RN391	141.0132056	[-H]-	C00682	2-Hydroxymuconate semialdehyde	142.0266	NA	3270-98-2	NA	C00682	C6H6O4	NA	NA	KEGG	3951	2-Hydroxymuconate semialdehyde;{}2-Hydroxymuconic semialdehyde;{}2-Hydroxymuconate-6-semialdehyde
RN391	141.0132056	[-H]-	C02480	cis,cis-Muconate	142.0266	NA	505-70-4	NA	C02480	C6H6O4	NA	NA	KEGG	5495	cis,cis-Muconate;{}cis,cis-Hexadienedioate;{}cis,cis-2,4-Hexadienedioic acid
RN391	141.0132056	[-H]-	C03586	2-Oxo-2,3-dihydrofuran-5-acetate	142.0266	NA	NA	NA	C03586	C6H6O4	NA	NA	KEGG	6377	2-Oxo-2,3-dihydrofuran-5-acetate;{}3-Oxoadipate enol-lactone;{}4,5-Dihydro-5-oxofuran-2-acetate;{}5-Oxo-4,5-dihydrofuran-2-acetate
RN391	141.0132056	[-H]-	C03743	1,2,3,5-Tetrahydroxybenzene	142.0266	NA	634-94-6	NA	C03743	C6H6O4	NA	NA	KEGG	6506	1,2,3,5-Tetrahydroxybenzene
RN391	141.0132056	[-H]-	C04105	2,5-Dihydro-5-oxofuran-2-acetate	142.0266	NA	6666-46-2	NA	C04105	C6H6O4	NA	NA	KEGG	6796	2,5-Dihydro-5-oxofuran-2-acetate;{}2-Oxo-2,5-dihydrofuran-5-acetate;{}Muconolactone;{}5-Oxo-2,5-dihydrofuran-2-acetate;{}4-Carboxymethyl-4-hydroxyisocrotonolactone
RN391	141.0132056	[-H]-	C06603	cis,cis-4-Hydroxymuconic semialdehyde	142.0266	NA	NA	NA	C06603	C6H6O4	NA	NA	KEGG	8829	cis,cis-4-Hydroxymuconic semialdehyde;{}4-Hydroxymuconic semialdehyde
RN391	141.0132056	[-H]-	C14610	(S)-5-Oxo-2,5-dihydrofuran-2-acetate	142.0266	NA	NA	NA	C14610	C6H6O4	NA	NA	KEGG	17395610	(S)-5-Oxo-2,5-dihydrofuran-2-acetate;{}(+)-Muconolactone
RN639	158.0726	[-H]-	C00637	Indole-3-acetaldehyde	159.0684	NA	2591-98-2	NA	C00637	C10H9NO	NA	NA	KEGG	3910	Indole-3-acetaldehyde;{}2-(Indol-3-yl)acetaldehyde;{}Indoleacetaldehyde
RN639	158.0726	[-H]-	C03087	5-Acetamidopentanoate	159.0895	NA	NA	NA	C03087	C7H13NO3	NA	NA	KEGG	5985	5-Acetamidopentanoate
RN932	187.0833111	[-H]-	C10733	Peganine	188.095	NA	6159-55-3	NA	C10733	C11H12N2O	NA	NA	KEGG	12916	Peganine;{}Vasicine
RN932	187.0833111	[-H]-	C08261	Azelaic acid	188.1049	NA	123-99-9	NA	C08261	C9H16O4	NA	NA	KEGG	10460	Azelaic acid;{}Nonanedioic acid;{}1,7-Heptanedicarboxylic acid
RN1496	218.1034444	[-H]-	C00864	Pantothenate	219.1107	NA	79-83-4	NA	C00864	C9H17NO5	NA	NA	KEGG	4121	Pantothenate;{}Pantothenic acid;{}(R)-Pantothenate
RN1496	218.1034444	[-H]-	C00371	Zeatin	219.112	NA	1637-39-4	NA	C00371	C10H13N5O	NA	NA	KEGG	3661	Zeatin;{}N6-(4-Hydroxyisopentenyl)adenine;{}(E)-2-Methyl-4-(1H-purin-6-ylamino)but-2-en-1-ol;{}trans-Zeatin
RN1839	243.1489605	[-H]-	C01255	N-(6-Aminohexanoyl)-6-aminohexanoate	244.1787	NA	NA	NA	C01255	C12H24N2O3	NA	NA	KEGG	4475	N-(6-Aminohexanoyl)-6-aminohexanoate
RN1876	247.0481613	[-H]-	C05832	5-Hydroxyindoleacetylglycine	248.0797	NA	NA	NA	C05832	C12H12N2O4	NA	NA	KEGG	8126	5-Hydroxyindoleacetylglycine
RN2255	277.2338667	[-H]-	C06427	(9Z,12Z,15Z)-Octadecatrienoic acid	278.2246	NA	463-40-1	NA	C06427	C18H30O2	NA	NA	KEGG	8662	(9Z,12Z,15Z)-Octadecatrienoic acid;{}alpha-Linolenic acid;{}9,12,15-Octadecatrienoic acid;{}Linolenate;{}alpha-Linolenate
RN2275	279.1421395	[-H]-	C09707	Phaseic acid	280.1311	NA	24394-14-7	NA	C09707	C15H20O5	NA	NA	KEGG	11896	Phaseic acid
RN2275	279.1421395	[-H]-	C15514	8'-Hydroxyabscisate	280.1311	NA	NA	NA	C15514	C15H20O5	NA	NA	KEGG	17396506	8'-Hydroxyabscisate;{}8'-Hydroxyabscisic acid
RN2275	279.1421395	[-H]-	C17748	1-(3,4-Dihydroxyphenyl)-5-hydroxy-3-decanone	280.1675	NA	NA	NA	C17748	C16H24O4	NA	NA	KEGG	96024075	1-(3,4-Dihydroxyphenyl)-5-hydroxy-3-decanone
RN391	141.0132056	[+Cl]-	C00261	Benzaldehyde	106.0419	NA	100-52-7	NA	C00261	C7H6O	NA	NA	KEGG	3559	Benzaldehyde;{}Benzoic aldehyde
RN932	187.0833111	[+Cl]-	C00808	(+)-Camphor	152.1201	NA	464-49-3	NA	C00808	C10H16O	NA	NA	KEGG	4066	(+)-Camphor;{}d-Camphor
RN2275	279.1421395	[+Cl]-	C01255	N-(6-Aminohexanoyl)-6-aminohexanoate	244.1787	NA	NA	NA	C01255	C12H24N2O3	NA	NA	KEGG	4475	N-(6-Aminohexanoyl)-6-aminohexanoate
RN2444	291.0577791	[+Cl]-	C03097	Aryl beta-D-glucoside	256.0947	NA	NA	NA	C03097	C12H16O6	NA	NA	KEGG	5995	Aryl beta-D-glucoside
RN2858	351.0108636	[+Cl]-	C18272	cis-4-(8-Hydroxypyren-7-yl)-2-oxobut-3-enoate	316.0736	NA	NA	NA	C18272	C20H12O4	NA	NA	KEGG	103061454	cis-4-(8-Hydroxypyren-7-yl)-2-oxobut-3-enoate
