# Supplementary material for: Serum metabolomic analysis reveals disorder of steroid hormone biosynthesis in patients with idiopathic inflammatory myopathy
Source: Front Immunol. 2023 Jun 12;14:1188257. doi: 10.3389/fimmu.2023.1188257 (PMC10291268; doi:10.3389/fimmu.2023.1188257)
Supplement: Supplementary file 6 [file DataSheet_6.csv]

	set
sample_5	train
sample_6	train
sample_8	train
sample_9	train
sample_13	train
sample_14	train
sample_15	train
sample_16	train
sample_17	train
sample_19	train
sample_20	train
sample_22	train
sample_24	train
sample_26	train
sample_28	train
sample_29	train
sample_33	train
sample_35	train
sample_37	train
sample_38	train
sample_39	train
sample_40	train
sample_41	train
sample_43	train
sample_44	train
sample_46	train
sample_47	train
sample_49	train
sample_50	train
sample_54	train
sample_55	train
sample_56	train
sample_57	train
sample_58	train
sample_59	train
sample_61	train
sample_62	train
sample_65	train
sample_66	train
sample_67	train
sample_68	train
sample_70	train
sample_72	train
sample_75	train
sample_76	train
sample_77	train
sample_79	train
sample_81	train
sample_82	train
sample_83	train
sample_85	train
sample_87	train
sample_88	train
sample_92	train
sample_93	train
sample_94	train
sample_95	train
sample_96	train
sample_97	train
sample_98	train
sample_99	train
sample_101	train
sample_107	train
sample_109	train
sample_111	train
sample_112	train
sample_113	train
sample_115	train
sample_117	train
sample_119	train
sample_122	train
sample_123	train
sample_125	train
sample_126	train
sample_127	train
sample_128	train
sample_130	train
sample_131	train
sample_132	train
sample_133	train
sample_134	train
sample_136	train
sample_137	train
sample_138	train
sample_139	train
sample_141	train
sample_143	train
sample_148	train
sample_150	train
sample_151	train
sample_154	train
sample_155	train
sample_157	train
sample_159	train
sample_160	train
sample_162	train
sample_163	train
sample_164	train
sample_167	train
sample_169	train
sample_172	train
sample_173	train
sample_174	train
sample_176	train
sample_178	train
sample_1	test
sample_2	test
sample_3	test
sample_10	test
sample_11	test
sample_21	test
sample_23	test
sample_25	test
sample_31	test
sample_34	test
sample_36	test
sample_51	test
sample_52	test
sample_53	test
sample_60	test
sample_78	test
sample_84	test
sample_106	test
sample_108	test
sample_114	test
sample_116	test
sample_120	test
sample_124	test
sample_129	test
sample_140	test
sample_142	test
sample_144	test
sample_145	test
sample_146	test
sample_153	test
sample_156	test
sample_158	test
sample_161	test
sample_165	test
sample_166	test
sample_168	test
sample_170	test
sample_171	test
sample_175	test
